# Supplementary material for: Deep sequencing of 16 Ixodes ricinus ticks unveils insights into their interactions with endosymbionts
Source: mSystems. 2025 Jun 16;10(7):e00507-25. doi: 10.1128/msystems.00507-25 (PMC12282096; doi:10.1128/msystems.00507-25)
Supplement: File S1 — Information about the strains; coverage; BUSCO, ANI, and TERA analysis; genome accessions; eggNOG annotation; RickA; and co-linearity analysis. [file msystems.00507-25-s0001.xlsx]

## Sheet: 1.1 qPCR - Rh
Sample	qPCR value	Rh genome
OB144	22.13	*
DK2	18.84	*
Ir_d1	22.72	*
Ir_d3	-
Ir_d4	21.84	*
Ir_d5	22.12	*
Ir_d6	-
Ir_d7	-
Ir_d9	22.52	*
Ir_f1	22.41	*
Ir_f3	30.96
Ir_f6	-
Ir_f11	22.21	*
Ir_f12	24.33	*
Ir_f16	22.62	*

## Sheet: 1.2 Genome Accessions
		Mitochondrion of Ixodes ricinus
		Assembly name	Assembly Acc.	Study ID	Sample ID	Chromosome Acc.
		Ir_d1_MT	GCA_963854095	PRJEB70514	ERS17300437	OY973609
		Ir_d2_MT	GCA_963853955	PRJEB70514	ERS17300438	OY973602
		Ir_d3_MT	GCA_963854015	PRJEB70514	ERS17300439	OY973603
		Ir_d4_MT	GCA_963853895	PRJEB70514	ERS17300440	OY973599
		Ir_d5_MT	GCA_963853995	PRJEB70514	ERS17300441	OY973608
		Ir_d6_MT	GCA_963854025	PRJEB70514	ERS17300442	OY973611
		Ir_d7_MT	GCA_963853885	PRJEB70514	ERS17300443	OY973600
		Ir_d9_MT	GCA_963853975	PRJEB70514	ERS17300444	OY973605
		Ir_f1_MT	GCA_963854005	PRJEB70514	ERS17300445	OY973606
		Ir_f3_MT	GCA_963854115	PRJEB70514	ERS17300446	OY973610
		Ir_f6_MT	GCA_963854065	PRJEB70514	ERS17300447	OY973612
		Ir_f11_MT	GCA_963853875	PRJEB70514	ERS17300448	OY973601
		Ir_f12_MT	GCA_963854035	PRJEB70514	ERS17300449	OY973607
		Ir_f16_MT	GCA_963854085	PRJEB70514	ERS17300450	OY973613
		F1_MT	GCA_963853905	PRJEB70514	ERS17300451	OY973604
		F2_MT	GCA_963853915	PRJEB70514	ERS17300452	OY973598
		Midichloria mitochondrii
		Assembly name	Assembly Acc.	Study ID	Sample ID	Chromosome Acc.
		Ir_d3_Mm	GCA_963853845	PRJEB70514	ERS17283866	OY971001		Ir_d1_Rh-1 | GCA_963854155 | PRJEB70514 | ERS17138685 | | | OY974080-OY974081
		Ir_d4_Mm	GCA_963854075	PRJEB70514	ERS17283867	OY973621
		Ir_d7_Mm	GCA_963853965	PRJEB70514	ERS17283980	OY973617
		Ir_d9_Mm	GCA_963853945	PRJEB70514	ERS17283981	OY973622
		Ir_f1_Mm	GCA_963853935	PRJEB70514	ERS17283870	OY973614
		Ir_f3_Mm	GCA_963854045	PRJEB70514	ERS17283871	OY973618
		Ir_f6_Mm	GCA_963854055	PRJEB70514	ERS17283872	OY973616
		Ir_f11_Mm	GCA_963853925	PRJEB70514	ERS17283873	OY973615
		Ir_f16_Mm	GCA_963853985	PRJEB70514	ERS17283982	OY973620
		F2_Mm-1	GCA_963854105	PRJEB70514	ERS17283875	OY973619
		Rickettsia helvetica
		Assembly name	Assembly Acc.	Study ID	Sample ID	Chromosome Acc.
		Ir_d1_Rh-1	GCA_963854155	PRJEB70514	ERS17138685	OY974080-OY974081
		Ir_d4_Rh-1	GCA_963853705	PRJEB70514	ERS17229133	OY974113-OY974114
		Ir_d5_Rh-1	GCA_963853725	PRJEB70514	ERS17229134	OY974119-OY974120
		Ir_d9_Rh-1	GCA_963853685	PRJEB70514	ERS17229135	OY974117-OY974118
		Ir_f1_Rh-1	GCA_963853695	PRJEB70514	ERS17229128	OY974115-OY974116
		Ir_f11_Rh-1	GCA_963853745	PRJEB70514	ERS17229129	OY974123-OY974124
		Ir_f12_Rh-1	GCA_963853735	PRJEB70514	ERS17229130	OY974111-OY974112
		Ir_f16_Rh-1	GCA_963853715	PRJEB70514	ERS17229131	OY974121-OY974122
		Dk2_Rh	GCA_963854155	PRJEB70514	ERS17138685	OY974080-OY974081
		OB144	GCA_963970025	PRJEB70514	ERS18351469	OZ018776-OZ018777

## Sheet: 1.3 Kraken2 - Bracken
Name	taxonomy_id	Rank	F1	F2	Ir_d1	Ir_d2	Ir_d3	Ir_d4	Ir_d5	Ir_d6	Ir_d7	Ir_d9	Ir_f1	Ir_f3	Ir_f6	Ir_f11	Ir_f12	Ir_f16
Eukaryota	2759	Domain	4765874	4809598	4587116	6110810	3279343	5573876	1187040	7335410	5941489	5409642	4940349	4058355	3971374	5616332	4742304	4318140
Bacteria	2	Domain	166047	396505	2777690	374799	404821	2897327	769592	410314	530241	2670014	1265550	199673	371994	2006431	1560087	2068517
Viruses	10239	Domain	1574	0	1667	3051	242	611	416	549	2502	0	596	0	0	6187	803	0
Agrobacterium vaccinii	2735528	Species*	0	0	772	0	0	0	0	0	27	0	0	0	0	0	0	0
Anaplasma phagocytophilum	948	Species*	0	0	0	0	0	0	21974	0	14189	0	0	0	0	0	0	0
Bacillus paralicheniformis	1648923	Species*	0	1123	0	0	0	0	0	0	0	0	0	0	0	0	0	0
Borreliella afzelii	29518	Species*	0	0	0	0	0	0	22698	0	0	0	0	0	0	0	0	0
Borreliella valaisiana	62088	Species*	0	0	0	0	0	0	0	0	0	0	0	8473	0	0	0	0
Bradyrhizobium sp. PSBB068	2715960	Species*	839	303	418	470	253	401	53	384	269	363	0	0	0	0	0	0
Bradyrhizobium sp. SK17	2057741	Species*	633	387	0	0	43	0	0	0	0	40	0	0	0	0	0	0
Burkholderia sp. AD24	1528693	Species*	0	0	0	0	0	0	0	0	0	0	0	0	0	2045	4118	0
Burkholderia sp. PAMC 26561	1795043	Species*	0	0	6269	1017	0	0	0	632	105	19407	0	0	189	308	328	228
Burkholderia sp. PAMC 28687	1795874	Species*	0	0	1251	0	0	0	0	223	0	3385	0	0	0	0	0	0
Caballeronia sp. TF1N1	2878153	Species*	0	0	0	0	0	0	0	0	0	210	0	0	0	0	43	0
Candidatus Aquirickettsiella gammari	2016198	Species*	0	0	1991	0	0	0	0	0	0	0	0	0	0	0	0	0
Candidatus Midichloria mitochondrii	234827	Species*	111	218311	119030	276297	361790	475710	52540	287596	449740	542457	188591	149279	277518	193737	29586	471749
Candidatus Rickettsiella isopodorum	1225476	Species*	0	0	1048087	0	0	0	0	0	13076	0	0	0	0	0	0	0
Candidatus Rickettsiella viridis	676208	Species*	0	0	1425	0	34	0	0	0	0	0	0	0	0	0	0	0
Chryseobacterium indoltheticum	254	Species*	0	0	0	0	2231	0	0	0	0	0	0	0	0	0	0	0
Curtobacterium flaccumfaciens	2035	Species*	9459	0	0	885	760	0	0	0	0	1964	0	0	0	0	0	0
Cutibacterium acnes	1747	Species*	10078	3757	1722	6166	1929	1242	649	3452	1839	9193	2501	3387	3027	1010	1775	1918
Kocuria rosea	1275	Species*	0	0	0	3359	0	286	0	0	125	485	0	0	0	0	0	0
Lacticaseibacillus rhamnosus	47715	Species*	0	0	1482	6554	652	1319	399	2632	1528	1398	0	0	0	0	0	0
Listeria monocytogenes	1639	Species*	0	0	0	0	425	0	0	0	0	56	0	0	0	0	0	0
Luteibacter pinisoli	2589080	Species*	0	0	0	308	0	0	0	0	0	0	0	0	0	0	0	0
Mycobacterium kansasii	1768	Species*	9354	4115	142	78	148	385	60	104	118	166	0	0	0	0	0	0
Mycobacterium ostraviense	2738409	Species*	41	21	255	224	117	211	55	107	142	266	0	0	0	0	0	0
Mycobacteroides abscessus	36809	Species*	0	0	334	0	0	0	0	0	0	1608	0	0	0	0	419	0
Mycobacteroides chelonae	1774	Species*	0	0	2518	0	0	0	0	0	0	8962	0	0	0	0	0	0
Mycobacteroides salmoniphilum	404941	Species*	363	0	1716	0	151	149	0	0	0	6715	3802	6948	340	3527	258	0
Neoehrlichia mikurensis	89586	Species*	0	0	0	0	0	0	0	0	0	0	0	0	0	0	16833	0
Norway partiti-like virus 1	2034336	Species*	935	43	538	1712	0	258	111	42	1419	27	335	25	388	819	372	0
Paraburkholderia megapolitana	420953	Species*	0	0	0	0	0	0	0	0	0	0	0	0	270	0	488	84
Proteus mirabilis	584	Species*	0	0	0	0	0	0	0	0	0	0	0	0	0	1663	233	6276
Pseudomonas antarctica	219572	Species*	0	0	0	0	0	0	0	0	0	54526	0	0	0	0	0	0
Pseudomonas eucalypticola	2599595	Species*	0	0	0	424	0	0	0	0	0	0	0	0	0	0	0	0
Pseudomonas fluorescens	294	Species*	0	0	0	0	0	0	0	0	0	8322	2752	0	19820	0	0	0
Pseudomonas sp. ADAK13	2730847	Species*	0	0	0	0	0	0	0	0	0	13996	566	0	0	0	0	0
Pseudomonas sp. OE 28.3	2745519	Species*	0	0	11673	0	0	0	0	0	0	98538	1566	0	736	0	0	0
Pseudomonas sp. Y39-6	2749807	Species*	0	0	0	0	0	0	0	0	0	53329	0	0	0	0	0	0
Pseudonocardia sp. AL041005-10	445576	Species*	765	0	206	247	172	570	0	0	0	1019	0	0	0	0	0	0
Rhodococcus fascians	1828	Species*	0	0	14226	0	180	0	0	0	0	0	0	0	0	0	0	0
Rickettsia asiatica	238800	Species*	0	0	590903	0	0	1106750	214464	0	1889	743465	455610	1148	0	865983	701249	710092
Rickettsia conorii	781	Species*	0	0	225928	0	0	435316	132747	0	947	382545	192602	0	0	263678	256763	311141
Rickettsia helvetica	35789	Species*	0	0	409114	0	0	818426	296817	0	0	574620	357080	0	0	631872	489791	528764
Rickettsia monacensis	109232	Species*	0	0	625	0	0	893	290	0	0	589	495	0	0	888	783	575
Rickettsiella armadillidii	1002363	Species*	0	0	210397	0	0	0	0	0	3445	0	0	0	0	0	0	0
Rickettsiella endosymbiont of Dermanyssus gallinae	2856608	Species*	0	0	25786	0	1332	0	0	4679	29	0	0	0	0	0	0	0
Rickettsiella massiliensis	676517	Species*	0	0	0	0	0	0	0	27349	0	0	0	0	0	0	0	0
Sphingomonas aerolata	185951	Species*	0	0	577	292	1347	302	0	308	307	449	72	0	0	0	0	0
Sphingomonas taxi	1549858	Species*	0	0	540	0	47	0	0	0	0	858	0	0	0	0	0	0
Spirosoma pollinicola	2057025	Species*	0	0	0	0	153	0	0	0	0	0	62	0	0	0	0	0
Staphylococcus hominis	1290	Species*	425	403	0	0	262	599	0	0	270	66	0	0	0	0	0	0
Stenotrophomonas rhizophila	216778	Species*	0	0	0	0	0	0	0	420	0	0	0	0	0	0	894	0
Terriglobus roseus	392734	Species*	0	0	103	0	13	0	0	75	0	1575	42	0	37	0	0	0
uncultured Bartonella sp.	104108	Species*	0	0	14582	0	0	0	0	0	0	0	0	0	0	0	0	0
Variovorax paradoxus	34073	Species*	363	0	0	0	0	0	0	0	0	0	704	0	3906	0	0	0
* Species with > 100 reads in any sample. Species with < 100 are not shown in this table.

## Sheet: 1.4 Speciﬁcations
Table3A	Ixodes ricinus	Sample Name	Ir_d1	Ir_d2	Ir_d3	Ir_d4	Ir_d5	Ir_d6	Ir_d7	Ir_d9	Ir_f1	Ir_f3	Ir_f6	Ir_f11	Ir_f12	Ir_f16	F1	F2
	Mitochondrion	Assembly size	14575	14569	14570	14570	14567	14562	14574	14572	14572	14573	14569	14573	14573	14567	14575	14574
		No. CDS	13	13	13	13	13	13	13	13	13	13	13	13	13	13	13	13
		No. rRNA	2	2	2	2	2	2	2	2	2	2	2	2	2	2	2	2
		No. tRNA	22	22	22	22	22	22	22	22	22	22	22	22	22	22	22	22
		Accession	OY973609	OY973602	OY973603	OY973599	OY973608	OY973611	OY973600	OY973605	OY973606	OY973610	OY973612	OY973601	OY973607	OY973613	OY973604	OY973598
Table3B	M. midichloria	Strain	Ir_d2	Ir_d3	Ir_d4	Ir_d7	Ir_d9	Ir_f1	Ir_f3	Ir_f6	Ir_f11	Irf_16	F2	IricVA*
		Assembly size	1268036	1191611	1190364	1190694	1190746	1190725	1190732	1190835	1190674	1190312	1190761	1183732
		No. CDS	1448	1322	1333	1344	1341	1337	1337	1324	1337	1328	1340	1368
		No. rRNA	3	3	3	3	3	3	3	3	3	3	3	3
		No. tRNA	39	35	35	35	35	35	35	35	35	35	35	35
		GC (%)	36.6	36.6	36.6	36.6	36.6	36.6	36.6	36.6	36.6	36.6	36.6	36.6
		Accession		OY971001	OY973621	OY973617	OY973622	OY973614	OY973618	OY973616	OY973615	OY973620		NC_015722.1
Table3C	R. helvetica	Strain	Ir_d1	Ir_d4	Ir_d5	Ir_d9	Ir_f1	Ir_f11	Ir_f12	Ir_f16	DK2	OB144	C9P9*
		Assembly size	1372533	1372384	1372519	1372522	1372458	1372442	1372202	1372575	1372538	1372666	1369927
		No. CDS	1577	1580	1575	1577	1578	1576	1578	1576	1578	1576	1604
		No. rRNA	3	3	3	3	3	3	3	3	3	3	3
		No. tRNA	33	33	33	33	33	33	33	33	33	33	33
		GC (%)	32.2	32.2	32.2	32.2	32.2	32.2	32.2	32.2	32.2	32.2	32.2
		Accession	OY974080	OY974113	OY974119	OY974117	OY974115	OY974123	OY974111	OY974121	OY974080		NZ_CM001467.1
Table3D	R. helvetica plasmid	Strain	Ir_d1	Ir_d4	Ir_d5	Ir_d9	Ir_f1	Ir_f11	Ir_f12	Ir_f16	DK2	OB144	C9P9*
		Assembly size	47188	47188	48139	47188	47188	47184	47183	47188	47188	47211	47188
		No. CDS	58	58	58	57	57	57	58	57	57	58	57
		GC (%)	32.6	32.6	32.7	32.6	32.6	32.6	32.6	32.6	32.6	32.6	32.6
		Accession	OY974081	OY974114	OY974120	OY974118	OY974116	OY974124	OY974112	OY974122	OY974081		NZ_CM001468.1
		* = Reference strain

## Sheet: 1.5 eggNOG -Mm
## Tue Jan 9 20:10:41 2024
## emapper-2.1.12
#query	seed_ortholog	evalue	score	eggNOG_OGs	max_annot_lvl	COG_category	Description	Preferred_name	GOs	EC	KEGG_ko	KEGG_Pathway	KEGG_Module	KEGG_Reaction	KEGG_rclass	BRITE	KEGG_TC	CAZy	BiGG_Reaction	PFAMs
F2MM_00005	86106.I862_00005	2.58e-132	397.0	COG0593@1|root,COG0593@2|Bacteria,1MU5H@1224|Proteobacteria,2TT03@28211|Alphaproteobacteria,47EXY@766|Rickettsiales	766|Rickettsiales	L	it binds specifically double-stranded DNA at a 9 bp consensus (dnaA box) 5'-TTATC CA A CA A-3'. DnaA binds to ATP and to acidic phospholipids	dnaA	-	-	ko:K02313	ko02020,ko04112,map02020,map04112	-	-	-	ko00000,ko00001,ko03032,ko03036	-	-	-	Bac_DnaA,Bac_DnaA_C,DnaA_N
F2MM_00015	86106.I862_04950	2.12e-50	165.0	COG1558@1|root,COG1558@2|Bacteria,1RHI3@1224|Proteobacteria,2U94I@28211|Alphaproteobacteria,47FQE@766|Rickettsiales	766|Rickettsiales	N	Belongs to the flagella basal body rod proteins family	flgC	-	-	ko:K02388	ko02040,map02040	-	-	-	ko00000,ko00001,ko02035	-	-	-	Flg_bb_rod,Flg_bbr_C
F2MM_00020	86106.I862_04955	2.02e-29	111.0	COG1815@1|root,COG1815@2|Bacteria	2|Bacteria	N	bacterial-type flagellum-dependent cell motility	flgB	GO:0005575,GO:0005623,GO:0009288,GO:0009425,GO:0042995,GO:0043226,GO:0043228,GO:0044422,GO:0044461,GO:0044463,GO:0044464	-	ko:K02387	ko02040,map02040	-	-	-	ko00000,ko00001,ko02035	-	-	-	Flg_bb_rod
F2MM_00025	86106.I862_04960	3.33e-76	235.0	COG0176@1|root,COG0176@2|Bacteria,1MWQ8@1224|Proteobacteria,2TQJB@28211|Alphaproteobacteria,47F5W@766|Rickettsiales	766|Rickettsiales	H	Transaldolase is important for the balance of metabolites in the pentose-phosphate pathway	tal	-	2.2.1.2	ko:K00616	ko00030,ko01100,ko01110,ko01120,ko01130,ko01200,ko01230,map00030,map01100,map01110,map01120,map01130,map01200,map01230	M00004,M00007	R01827	RC00439,RC00604	ko00000,ko00001,ko00002,ko01000	-	-	-	TAL_FSA
F2MM_00035	86106.I862_06000	1.89e-35	124.0	COG0360@1|root,COG0360@2|Bacteria,1RH82@1224|Proteobacteria,2U767@28211|Alphaproteobacteria,47FKY@766|Rickettsiales	766|Rickettsiales	J	Binds together with S18 to 16S ribosomal RNA	rpsF	-	-	ko:K02990	ko03010,map03010	M00178	-	-	br01610,ko00000,ko00001,ko00002,ko03011,ko03029	-	-	-	Ribosomal_S6
F2MM_00040	86106.I862_05995	6.13e-22	88.2	COG0238@1|root,COG0238@2|Bacteria,1MZ8U@1224|Proteobacteria,2UC13@28211|Alphaproteobacteria,47FM3@766|Rickettsiales	766|Rickettsiales	J	Binds as a heterodimer with protein S6 to the central domain of the 16S rRNA, where it helps stabilize the platform of the 30S subunit	rpsR	-	-	ko:K02963	ko03010,map03010	M00178	-	-	br01610,ko00000,ko00001,ko00002,ko03011	-	-	-	Ribosomal_S18
F2MM_00045	86106.I862_05990	8.96e-44	149.0	COG0359@1|root,COG0359@2|Bacteria,1RD0R@1224|Proteobacteria,2TSC9@28211|Alphaproteobacteria,47FG1@766|Rickettsiales	766|Rickettsiales	J	binds to the 23S rRNA	rplI	-	-	ko:K02939	ko03010,map03010	M00178	-	-	br01610,ko00000,ko00001,ko00002,ko03011	-	-	-	Ribosomal_L9_C,Ribosomal_L9_N
F2MM_00050	86106.I862_05340	1.89e-22	92.0	COG1758@1|root,COG1758@2|Bacteria,1N6TX@1224|Proteobacteria,2U9BQ@28211|Alphaproteobacteria,47FQD@766|Rickettsiales	766|Rickettsiales	K	Promotes RNA polymerase assembly. Latches the N- and C- terminal regions of the beta' subunit thereby facilitating its interaction with the beta and alpha subunits	rpoZ	-	2.7.7.6	ko:K03060	ko00230,ko00240,ko01100,ko03020,map00230,map00240,map01100,map03020	M00183	R00435,R00441,R00442,R00443	RC02795	br01611,ko00000,ko00001,ko00002,ko01000,ko03021,ko03400	-	-	-	RNA_pol_Rpb6
F2MM_00060	1280941.HY2_02820	3.18e-78	250.0	COG1686@1|root,COG1686@2|Bacteria,1MUU7@1224|Proteobacteria,2TRCV@28211|Alphaproteobacteria,43WB2@69657|Hyphomonadaceae	28211|Alphaproteobacteria	M	Belongs to the peptidase S11 family	dacF	-	3.4.16.4	ko:K01286,ko:K07258	ko00550,ko01100,map00550,map01100	-	-	-	ko00000,ko00001,ko01000,ko01002,ko01011	-	-	-	Peptidase_S11,SPOR
F2MM_00065	1122137.AQXF01000002_gene503	7.31e-66	214.0	COG0142@1|root,COG0142@2|Bacteria,1MWNG@1224|Proteobacteria,2TR79@28211|Alphaproteobacteria	28211|Alphaproteobacteria	H	Belongs to the FPP GGPP synthase family	ispA	GO:0003674,GO:0003824,GO:0004311,GO:0004659,GO:0005575,GO:0005622,GO:0005623,GO:0005737,GO:0006629,GO:0006644,GO:0006720,GO:0006721,GO:0006793,GO:0006796,GO:0008150,GO:0008152,GO:0008299,GO:0008610,GO:0008654,GO:0009058,GO:0009536,GO:0009842,GO:0009987,GO:0016114,GO:0016740,GO:0016765,GO:0019637,GO:0033385,GO:0033386,GO:0043226,GO:0043227,GO:0043229,GO:0043231,GO:0044237,GO:0044238,GO:0044249,GO:…	2.5.1.1,2.5.1.10	ko:K00795	ko00900,ko01100,ko01110,ko01130,map00900,map01100,map01110,map01130	M00364	R01658,R02003	RC00279	ko00000,ko00001,ko00002,ko01000,ko01006	-	-	-	polyprenyl_synt
F2MM_00085	86106.I862_06130	2.84e-99	298.0	COG1723@1|root,COG1723@2|Bacteria,1MWYM@1224|Proteobacteria,2TU31@28211|Alphaproteobacteria,47F35@766|Rickettsiales	766|Rickettsiales	S	Uncharacterised ACR, YagE family COG1723	-	-	-	-	-	-	-	-	-	-	-	-	DUF155
F2MM_00090	86106.I862_03970	4.49e-114	350.0	COG0770@1|root,COG0770@2|Bacteria,1QTSF@1224|Proteobacteria,2TR0Q@28211|Alphaproteobacteria,47F18@766|Rickettsiales	766|Rickettsiales	M	Involved in cell wall formation. Catalyzes the final step in the synthesis of UDP-N-acetylmuramoyl-pentapeptide, the precursor of murein	murF	-	6.3.2.10	ko:K01929	ko00300,ko00550,ko01100,ko01502,map00300,map00550,map01100,map01502	-	R04573,R04617	RC00064,RC00141	ko00000,ko00001,ko01000,ko01011	-	-	-	Mur_ligase,Mur_ligase_C,Mur_ligase_M
F2MM_00095	86106.I862_06980	1.35e-194	553.0	COG1220@1|root,COG1220@2|Bacteria,1MVK9@1224|Proteobacteria,2TRXC@28211|Alphaproteobacteria,47F04@766|Rickettsiales	766|Rickettsiales	O	this subunit has chaperone activity. The binding of ATP and its subsequent hydrolysis by HslU are essential for unfolding of protein substrates subsequently hydrolyzed by HslV. HslU recognizes the N-terminal part of its protein substrates and unfolds these before they are guided to HslV for hydrolysis	hslU	-	-	ko:K03667	-	-	-	-	ko00000,ko03110	-	-	-	AAA,AAA_2,ClpB_D2-small
F2MM_00110	880070.Cycma_4483	5.43e-13	70.9	COG3039@1|root,COG3039@2|Bacteria,4NGY9@976|Bacteroidetes,47Q0A@768503|Cytophagia	976|Bacteroidetes	L	PFAM Transposase DDE domain	-	-	-	-	-	-	-	-	-	-	-	-	DDE_Tnp_1_3
F2MM_00120	244581.IM40_05855	7.76e-18	83.2	COG3547@1|root,COG3547@2|Bacteria,1MXKJ@1224|Proteobacteria,2U9M6@28211|Alphaproteobacteria,47GRN@766|Rickettsiales	766|Rickettsiales	L	Transposase IS116/IS110/IS902 family	-	-	-	-	-	-	-	-	-	-	-	-	DEDD_Tnp_IS110,Transposase_20
F2MM_00145	86106.I862_04855	0.0	1003.0	COG0525@1|root,COG0525@2|Bacteria,1MV7B@1224|Proteobacteria,2TS9E@28211|Alphaproteobacteria,47ETH@766|Rickettsiales	766|Rickettsiales	J	amino acids such as threonine, to avoid such errors, it has a posttransfer editing activity that hydrolyzes mischarged Thr-tRNA(Val) in a tRNA-dependent manner	valS	-	6.1.1.9	ko:K01873	ko00970,map00970	M00359,M00360	R03665	RC00055,RC00523	ko00000,ko00001,ko00002,ko01000,ko01007,ko03016	-	-	-	Anticodon_1,Val_tRNA-synt_C,tRNA-synt_1
F2MM_00150	86106.I862_05955	7.78e-50	166.0	COG3807@1|root,COG3807@2|Bacteria,1RHM2@1224|Proteobacteria,2UA1R@28211|Alphaproteobacteria,47FHU@766|Rickettsiales	766|Rickettsiales	S	protein conserved in bacteria	-	-	-	-	-	-	-	-	-	-	-	-	SH3_4
F2MM_00155	684719.HIMB114_00004730	6.21e-46	153.0	COG0698@1|root,COG0698@2|Bacteria,1RHBF@1224|Proteobacteria,2U94R@28211|Alphaproteobacteria,4BQM7@82117|unclassified Alphaproteobacteria	28211|Alphaproteobacteria	G	Ribose 5-phosphate isomerase	rpiB	-	5.3.1.6	ko:K01808	ko00030,ko00051,ko00710,ko01100,ko01110,ko01120,ko01130,ko01200,ko01230,map00030,map00051,map00710,map01100,map01110,map01120,map01130,map01200,map01230	M00004,M00007,M00165,M00167	R01056,R09030	RC00376,RC00434	ko00000,ko00001,ko00002,ko01000	-	-	-	LacAB_rpiB
F2MM_00175	86106.I862_03730	2.87e-22	87.4	COG0267@1|root,COG0267@2|Bacteria,1N6QV@1224|Proteobacteria,2UF4D@28211|Alphaproteobacteria,47FT5@766|Rickettsiales	766|Rickettsiales	J	Belongs to the bacterial ribosomal protein bL33 family	rpmG	-	-	ko:K02913	ko03010,map03010	M00178	-	-	br01610,ko00000,ko00001,ko00002,ko03011	-	-	-	Ribosomal_L33
F2MM_00180	86106.I862_03735	9.41e-74	230.0	COG1136@1|root,COG1136@2|Bacteria,1MVSQ@1224|Proteobacteria,2TSBE@28211|Alphaproteobacteria,47FA2@766|Rickettsiales	766|Rickettsiales	V	Part of the ABC transporter complex LolCDE involved in the translocation of mature outer membrane-directed lipoproteins, from the inner membrane to the periplasmic chaperone, LolA. Responsible for the formation of the LolA-lipoprotein complex in an ATP-dependent manner	lolD	-	-	ko:K09810	ko02010,map02010	M00255	-	-	ko00000,ko00001,ko00002,ko01000,ko02000	3.A.1.125	-	-	ABC_tran
F2MM_00185	86106.I862_03740	2.57e-131	385.0	COG2255@1|root,COG2255@2|Bacteria,1MU38@1224|Proteobacteria,2TQNG@28211|Alphaproteobacteria,47EZC@766|Rickettsiales	766|Rickettsiales	L	The RuvA-RuvB complex in the presence of ATP renatures cruciform structure in supercoiled DNA with palindromic sequence, indicating that it may promote strand exchange reactions in homologous recombination. RuvAB is a helicase that mediates the Holliday junction migration by localized denaturation and reannealing	ruvB	-	3.6.4.12	ko:K03551	ko03440,map03440	-	-	-	ko00000,ko00001,ko01000,ko03400	-	-	-	RuvB_C,RuvB_N
F2MM_00190	86106.I862_00480	7.23e-46	160.0	COG0741@1|root,COG0741@2|Bacteria,1RDXX@1224|Proteobacteria,2UCH1@28211|Alphaproteobacteria,47FHX@766|Rickettsiales	766|Rickettsiales	M	COG0741 Soluble lytic murein transglycosylase and related regulatory proteins (some contain LysM invasin domains)	mltE2	-	-	-	-	-	-	-	-	-	-	-	SLT
F2MM_00195	272123.Anacy_2515	2.12e-21	95.9	COG3039@1|root,COG3039@2|Bacteria,1G1EK@1117|Cyanobacteria,1HNK2@1161|Nostocales	1117|Cyanobacteria	L	Transposase DDE domain	-	-	-	-	-	-	-	-	-	-	-	-	DDE_Tnp_1_3
F2MM_00250	10228.TriadP34599	1.53e-50	164.0	COG0723@1|root,KOG1671@2759|Eukaryota	2759|Eukaryota	C	oxidoreductase activity, acting on diphenols and related substances as donors	-	GO:0005575,GO:0005622,GO:0005623,GO:0005737,GO:0005739,GO:0005740,GO:0005743,GO:0016020,GO:0019866,GO:0031090,GO:0031966,GO:0031967,GO:0031975,GO:0043226,GO:0043227,GO:0043229,GO:0043231,GO:0044422,GO:0044424,GO:0044429,GO:0044444,GO:0044446,GO:0044464	1.10.2.2	ko:K00411	ko00190,ko01100,ko02020,ko04260,ko04714,ko04932,ko05010,ko05012,ko05016,map00190,map01100,map02020,map04260,map04714,map04932,map05010,map05012,map05016	M00151,M00152	-	-	ko00000,ko00001,ko00002,ko01000	-	-	-	Rieske,UCR_Fe-S_N,UCR_TM
F2MM_00255	336407.RBE_0829	3.99e-50	171.0	COG1290@1|root,COG1290@2|Bacteria,1MV97@1224|Proteobacteria,2TSZ3@28211|Alphaproteobacteria,47EXV@766|Rickettsiales	766|Rickettsiales	C	Component of the ubiquinol-cytochrome c reductase complex (complex III or cytochrome b-c1 complex), which is a respiratory chain that generates an electrochemical potential coupled to ATP synthesis	petB	-	-	ko:K00412	ko00190,ko01100,ko02020,ko04260,ko04714,ko04932,ko05010,ko05012,ko05016,map00190,map01100,map02020,map04260,map04714,map04932,map05010,map05012,map05016	M00151,M00152	-	-	ko00000,ko00001,ko00002,ko03029	-	-	-	Cytochrom_B_C,Cytochrome_B
F2MM_00260	86106.I862_00835	1.41e-161	461.0	COG1290@1|root,COG1290@2|Bacteria,1MV97@1224|Proteobacteria,2TSZ3@28211|Alphaproteobacteria,47EXV@766|Rickettsiales	766|Rickettsiales	C	Component of the ubiquinol-cytochrome c reductase complex (complex III or cytochrome b-c1 complex), which is a respiratory chain that generates an electrochemical potential coupled to ATP synthesis	petB	-	-	ko:K00412	ko00190,ko01100,ko02020,ko04260,ko04714,ko04932,ko05010,ko05012,ko05016,map00190,map01100,map02020,map04260,map04714,map04932,map05010,map05012,map05016	M00151,M00152	-	-	ko00000,ko00001,ko00002,ko03029	-	-	-	Cytochrom_B_C,Cytochrome_B
F2MM_00265	86106.I862_00400	0.0	891.0	COG1217@1|root,COG1217@2|Bacteria,1MV5Q@1224|Proteobacteria,2TR63@28211|Alphaproteobacteria,47EUE@766|Rickettsiales	766|Rickettsiales	T	GTP-binding protein TypA	typA	-	-	ko:K06207	-	-	-	-	ko00000	-	-	-	EFG_C,GTP_EFTU,GTP_EFTU_D2
F2MM_00270	570417.WP0632	3.51e-16	78.6	COG3038@1|root,COG3038@2|Bacteria,1MZ7X@1224|Proteobacteria,2UBYU@28211|Alphaproteobacteria,47FMQ@766|Rickettsiales	766|Rickettsiales	C	Cytochrome b561	cybB	-	-	ko:K12262	-	-	-	-	ko00000	-	-	-	Ni_hydr_CYTB
F2MM_00280	880070.Cycma_4483	3.63e-21	95.1	COG3039@1|root,COG3039@2|Bacteria,4NGY9@976|Bacteroidetes,47Q0A@768503|Cytophagia	976|Bacteroidetes	L	PFAM Transposase DDE domain	-	-	-	-	-	-	-	-	-	-	-	-	DDE_Tnp_1_3
F2MM_00290	86106.I862_05125	1.95e-63	208.0	COG0697@1|root,COG0697@2|Bacteria	2|Bacteria	EG	spore germination	-	-	-	-	-	-	-	-	-	-	-	-	EamA
F2MM_00300	86106.I862_05095	3.14e-169	490.0	COG1066@1|root,COG1066@2|Bacteria,1MUJQ@1224|Proteobacteria,2TS6F@28211|Alphaproteobacteria,47F1T@766|Rickettsiales	766|Rickettsiales	L	DNA-dependent ATPase involved in processing of recombination intermediates, plays a role in repairing DNA breaks. Stimulates the branch migration of RecA-mediated strand transfer reactions, allowing the 3' invading strand to extend heteroduplex DNA faster. Binds ssDNA in the presence of ADP but not other nucleotides, has ATPase activity that is stimulated by ssDNA and various branched DNA structu…	radA	-	-	ko:K04485	-	-	-	-	ko00000,ko03400	-	-	-	AAA_25,ATPase,ChlI
F2MM_00315	86106.I862_02295	6.52e-156	457.0	COG0471@1|root,COG0471@2|Bacteria,1MUSA@1224|Proteobacteria,2TU0C@28211|Alphaproteobacteria,47EZU@766|Rickettsiales	766|Rickettsiales	P	Sodium:sulfate symporter transmembrane region	-	-	-	ko:K03319	-	-	-	-	ko00000	2.A.47	-	-	Na_sulph_symp
F2MM_00320	1236908.wNo_01830	1.35e-09	60.1	COG5448@1|root,COG5448@2|Bacteria,1MXM8@1224|Proteobacteria,2TTJ3@28211|Alphaproteobacteria,47FQ4@766|Rickettsiales	766|Rickettsiales	S	Conserved hypothetical protein 2217 (DUF2460)	-	-	-	-	-	-	-	-	-	-	-	-	DUF2460
F2MM_00350	1144888.CM001467_gene860	7.5e-64	207.0	2AYA8@1|root,31QCR@2|Bacteria,1QN0G@1224|Proteobacteria,2V0EN@28211|Alphaproteobacteria,47G4D@766|Rickettsiales	766|Rickettsiales	-	-	-	-	-	-	-	-	-	-	-	-	-	-	-
F2MM_00355	1144888.CM001467_gene860	5.42e-105	313.0	2AYA8@1|root,31QCR@2|Bacteria,1QN0G@1224|Proteobacteria,2V0EN@28211|Alphaproteobacteria,47G4D@766|Rickettsiales	766|Rickettsiales	-	-	-	-	-	-	-	-	-	-	-	-	-	-	-
F2MM_00365	1144888.CM001467_gene854	7.27e-50	165.0	COG0338@1|root,COG0338@2|Bacteria,1P85S@1224|Proteobacteria,2TS2X@28211|Alphaproteobacteria,47G4P@766|Rickettsiales	766|Rickettsiales	L	D12 class N6 adenine-specific DNA methyltransferase	-	-	2.1.1.72	ko:K06223	ko03430,map03430	-	-	-	ko00000,ko00001,ko01000,ko02048,ko03032,ko03400	-	-	-	MethyltransfD12
F2MM_00375	336407.RBE_0415	4.89e-23	94.7	COG0338@1|root,COG0338@2|Bacteria,1P85S@1224|Proteobacteria,2TS2X@28211|Alphaproteobacteria,47G4P@766|Rickettsiales	766|Rickettsiales	L	D12 class N6 adenine-specific DNA methyltransferase	dam2	-	2.1.1.72	ko:K06223	ko03430,map03430	-	-	-	ko00000,ko00001,ko01000,ko02048,ko03032,ko03400	-	-	-	MethyltransfD12
F2MM_00380	1144888.CM001467_gene853	5.72e-60	193.0	COG4585@1|root,COG4585@2|Bacteria,1QXNA@1224|Proteobacteria,2TY4R@28211|Alphaproteobacteria,47GCB@766|Rickettsiales	766|Rickettsiales	T	Histidine kinase-, DNA gyrase B-, and HSP90-like ATPase	-	-	-	-	-	-	-	-	-	-	-	-	HATPase_c
F2MM_00385	1144888.CM001467_gene853	1.03e-76	237.0	COG4585@1|root,COG4585@2|Bacteria,1QXNA@1224|Proteobacteria,2TY4R@28211|Alphaproteobacteria,47GCB@766|Rickettsiales	766|Rickettsiales	T	Histidine kinase-, DNA gyrase B-, and HSP90-like ATPase	-	-	-	-	-	-	-	-	-	-	-	-	HATPase_c
F2MM_00390	1144888.CM001467_gene852	2.65e-65	203.0	COG0317@1|root,COG0317@2|Bacteria,1MU44@1224|Proteobacteria,2TQNY@28211|Alphaproteobacteria,47G6R@766|Rickettsiales	766|Rickettsiales	KT	COG0317 Guanosine polyphosphate pyrophosphohydrolases synthetases	spoT6	-	-	-	-	-	-	-	-	-	-	-	HD_4
F2MM_00395	1144888.CM001467_gene852	1.89e-33	120.0	COG0317@1|root,COG0317@2|Bacteria,1MU44@1224|Proteobacteria,2TQNY@28211|Alphaproteobacteria,47G6R@766|Rickettsiales	766|Rickettsiales	KT	COG0317 Guanosine polyphosphate pyrophosphohydrolases synthetases	spoT6	-	-	-	-	-	-	-	-	-	-	-	HD_4
F2MM_00400	336407.RBE_0420	1.52e-36	126.0	2DNWN@1|root,32ZJJ@2|Bacteria,1NIDI@1224|Proteobacteria,2UMZE@28211|Alphaproteobacteria,47FSP@766|Rickettsiales	766|Rickettsiales	S	Conjugal transfer protein TraD	-	-	-	-	-	-	-	-	-	-	-	-	TraD
F2MM_00450	334545.CCMG01000005_gene190	8.75e-30	113.0	COG0507@1|root,COG0507@2|Bacteria,1MUTR@1224|Proteobacteria,2TSQQ@28211|Alphaproteobacteria,47FZ9@766|Rickettsiales	766|Rickettsiales	L	AAA domain	-	-	-	-	-	-	-	-	-	-	-	-	AAA_30,MobA_MobL,Toprim_3
F2MM_00470	334545.CCMG01000004_gene189	3.32e-29	117.0	COG0507@1|root,COG4643@1|root,COG0507@2|Bacteria,COG4643@2|Bacteria	2|Bacteria	P	DNA integration	traC	-	3.6.4.12	ko:K10742	ko03030,map03030	-	-	-	ko00000,ko00001,ko01000,ko03032	-	-	-	DUF3987,DUF3991,Toprim_2
F2MM_00475	293613.A1E_02655	4.75e-12	66.2	COG4643@1|root,COG4643@2|Bacteria	2|Bacteria	P	DNA integration	traC	-	-	-	-	-	-	-	-	-	-	-	DUF3987,DUF3991,Toprim_2
F2MM_00485	86106.I862_06200	6.02e-189	538.0	COG0621@1|root,COG0621@2|Bacteria,1MURS@1224|Proteobacteria,2TQN6@28211|Alphaproteobacteria,47EVT@766|Rickettsiales	766|Rickettsiales	J	Catalyzes the methylthiolation of N6- (dimethylallyl)adenosine (i(6)A), leading to the formation of 2- methylthio-N6-(dimethylallyl)adenosine (ms(2)i(6)A) at position 37 in tRNAs that read codons beginning with uridine	miaB	-	2.8.4.3	ko:K06168	-	-	R10645,R10646,R10647	RC00003,RC00980,RC03221,RC03222	ko00000,ko01000,ko03016	-	-	-	Radical_SAM,TRAM,UPF0004
F2MM_00490	1235457.C404_01070	1.65e-185	531.0	COG1271@1|root,COG1271@2|Bacteria,1MV60@1224|Proteobacteria,2VHFR@28216|Betaproteobacteria,1K5HU@119060|Burkholderiaceae	28216|Betaproteobacteria	C	Cytochrome bd terminal oxidase subunit I	cydA	-	1.10.3.14	ko:K00425	ko00190,ko01100,ko02020,map00190,map01100,map02020	M00153	R11325	RC00061	ko00000,ko00001,ko00002,ko01000	3.D.4.3	-	-	Cyt_bd_oxida_I
F2MM_00495	856793.MICA_299	1.03e-138	403.0	COG1294@1|root,COG1294@2|Bacteria,1MURP@1224|Proteobacteria,2TU3I@28211|Alphaproteobacteria,4BR9P@82117|unclassified Alphaproteobacteria	28211|Alphaproteobacteria	C	Cytochrome bd terminal oxidase subunit II	cydB	-	1.10.3.14	ko:K00426	ko00190,ko01100,ko02020,map00190,map01100,map02020	M00153	R11325	RC00061	ko00000,ko00001,ko00002,ko01000	3.D.4.3	-	-	Cyt_bd_oxida_II
F2MM_00505	1548153.LR59_10025	3.11e-57	181.0	COG0105@1|root,COG0105@2|Bacteria,1R9ZA@1224|Proteobacteria,42RIR@68525|delta/epsilon subdivisions,2YP3Q@29547|Epsilonproteobacteria	29547|Epsilonproteobacteria	F	Major role in the synthesis of nucleoside triphosphates other than ATP. The ATP gamma phosphate is transferred to the NDP beta phosphate via a ping-pong mechanism, using a phosphorylated active-site intermediate	ndk	-	2.7.4.6	ko:K00940	ko00230,ko00240,ko00983,ko01100,ko01110,ko01130,ko04016,map00230,map00240,map00983,map01100,map01110,map01130,map04016	M00049,M00050,M00052,M00053	R00124,R00139,R00156,R00330,R00570,R00722,R01137,R01857,R02093,R02326,R02331,R03530,R11894,R11895	RC00002	ko00000,ko00001,ko00002,ko01000,ko04131	-	-	-	NDK
F2MM_00510	1122218.KB893653_gene1044	3.55e-154	449.0	COG0148@1|root,COG0148@2|Bacteria,1MU1N@1224|Proteobacteria,2TR04@28211|Alphaproteobacteria,1JSEC@119045|Methylobacteriaceae	28211|Alphaproteobacteria	G	Catalyzes the reversible conversion of 2- phosphoglycerate into phosphoenolpyruvate. It is essential for the degradation of carbohydrates via glycolysis	eno	-	4.2.1.11	ko:K01689	ko00010,ko00680,ko01100,ko01110,ko01120,ko01130,ko01200,ko01230,ko03018,ko04066,map00010,map00680,map01100,map01110,map01120,map01130,map01200,map01230,map03018,map04066	M00001,M00002,M00003,M00346,M00394	R00658	RC00349	ko00000,ko00001,ko00002,ko01000,ko03019,ko04147	-	-	-	Enolase_C,Enolase_N
F2MM_00515	272951.rsib_orf1283	1.27e-20	92.8	COG1214@1|root,COG1214@2|Bacteria,1MXPH@1224|Proteobacteria,2TTM2@28211|Alphaproteobacteria,47FPG@766|Rickettsiales	766|Rickettsiales	O	COG1214 Inactive homolog of metal-dependent proteases	-	-	-	-	-	-	-	-	-	-	-	-	Peptidase_M22
F2MM_00530	86106.I862_05660	2.67e-266	742.0	COG1384@1|root,COG1384@2|Bacteria,1MV32@1224|Proteobacteria,2TQYH@28211|Alphaproteobacteria,47ESY@766|Rickettsiales	766|Rickettsiales	J	Belongs to the class-I aminoacyl-tRNA synthetase family	lysS	-	6.1.1.6	ko:K04566	ko00970,map00970	M00360	R03658	RC00055,RC00523	ko00000,ko00001,ko00002,ko01000,ko01007,ko03016	-	-	-	tRNA-synt_1f
F2MM_00545	86106.I862_03900	2.16e-115	343.0	COG0113@1|root,COG0113@2|Bacteria,1MWMW@1224|Proteobacteria,2TS3F@28211|Alphaproteobacteria,47EXD@766|Rickettsiales	766|Rickettsiales	H	Belongs to the ALAD family	hemB	-	4.2.1.24	ko:K01698	ko00860,ko01100,ko01110,ko01120,map00860,map01100,map01110,map01120	M00121	R00036	RC00918,RC01781	ko00000,ko00001,ko00002,ko01000,ko04147	-	-	-	ALAD
F2MM_00560	86106.I862_06140	6.08e-91	271.0	COG1905@1|root,COG1905@2|Bacteria,1MWS2@1224|Proteobacteria,2TSEJ@28211|Alphaproteobacteria,47F8V@766|Rickettsiales	766|Rickettsiales	C	NDH-1 shuttles electrons from NADH, via FMN and iron- sulfur (Fe-S) centers, to quinones in the respiratory chain. Couples the redox reaction to proton translocation (for every two electrons transferred, four hydrogen ions are translocated across the cytoplasmic membrane), and thus conserves the redox energy in a proton gradient (By similarity)	nuoE	-	1.6.5.3,1.6.99.3	ko:K00334,ko:K03943	ko00190,ko01100,ko04714,ko04723,ko04932,ko05010,ko05012,ko05016,map00190,map01100,map04714,map04723,map04932,map05010,map05012,map05016	M00143,M00144	R11945	RC00061	ko00000,ko00001,ko00002,ko01000	3.D.1,3.D.1.6	-	-	2Fe-2S_thioredx
F2MM_00565	86106.I862_06135	1.15e-239	664.0	COG0649@1|root,COG0649@2|Bacteria,1MVIN@1224|Proteobacteria,2TQZ0@28211|Alphaproteobacteria,47ET3@766|Rickettsiales	766|Rickettsiales	C	NDH-1 shuttles electrons from NADH, via FMN and iron- sulfur (Fe-S) centers, to quinones in the respiratory chain. The immediate electron acceptor for the enzyme in this species is believed to be ubiquinone. Couples the redox reaction to proton translocation (for every two electrons transferred, four hydrogen ions are translocated across the cytoplasmic membrane), and thus conserves the redox ene…	nuoD	-	1.6.5.3	ko:K00333	ko00190,ko01100,map00190,map01100	M00144	R11945	RC00061	ko00000,ko00001,ko00002,ko01000	3.D.1	-	-	Complex1_49kDa
F2MM_00570	86106.I862_02940	3.64e-115	355.0	COG1007@1|root,COG1007@2|Bacteria,1MV56@1224|Proteobacteria,2TQMX@28211|Alphaproteobacteria,47EYV@766|Rickettsiales	766|Rickettsiales	C	NDH-1 shuttles electrons from NADH, via FMN and iron- sulfur (Fe-S) centers, to quinones in the respiratory chain. The immediate electron acceptor for the enzyme in this species is believed to be ubiquinone. Couples the redox reaction to proton translocation (for every two electrons transferred, four hydrogen ions are translocated across the cytoplasmic membrane), and thus conserves the redox ene…	nuoN	GO:0003674,GO:0003824,GO:0003954,GO:0008150,GO:0008152,GO:0016491,GO:0016651,GO:0016655,GO:0050136,GO:0055114	1.6.5.3	ko:K00343	ko00190,ko01100,map00190,map01100	M00144	R11945	RC00061	ko00000,ko00001,ko00002,ko01000	3.D.1	-	-	Proton_antipo_M
F2MM_00575	86106.I862_02945	2.2e-197	565.0	COG1008@1|root,COG1008@2|Bacteria,1MV7V@1224|Proteobacteria,2TSNK@28211|Alphaproteobacteria,47EU0@766|Rickettsiales	766|Rickettsiales	C	NDH-1 shuttles electrons from NADH, via FMN and iron- sulfur (Fe-S) centers, to quinones in the respiratory chain. Couples the redox reaction to proton translocation (for every two electrons transferred, four hydrogen ions are translocated across the cytoplasmic membrane), and thus conserves the redox energy in a proton gradient (By similarity)	nuoM	-	1.6.5.3	ko:K00342	ko00190,ko01100,map00190,map01100	M00144	R11945	RC00061	ko00000,ko00001,ko00002,ko01000	3.D.1	-	-	Oxidored_q5_N,Proton_antipo_M
F2MM_00580	86106.I862_02950	4.86e-259	733.0	COG1009@1|root,COG1009@2|Bacteria,1MW2M@1224|Proteobacteria,2TQSS@28211|Alphaproteobacteria,47EU1@766|Rickettsiales	766|Rickettsiales	C	NADH ubiquinone oxidoreductase subunit 5 (chain L) Multisubunit Na H antiporter, MnhA	nuoL	-	1.6.5.3	ko:K00341	ko00190,ko01100,map00190,map01100	M00144	R11945	RC00061	ko00000,ko00001,ko00002,ko01000	3.D.1	-	-	NADH5_C,Proton_antipo_M,Proton_antipo_N
F2MM_00585	391616.OA238_c28560	4.19e-36	125.0	COG0713@1|root,COG0713@2|Bacteria,1RH0S@1224|Proteobacteria,2U93P@28211|Alphaproteobacteria	28211|Alphaproteobacteria	C	NDH-1 shuttles electrons from NADH, via FMN and iron- sulfur (Fe-S) centers, to quinones in the respiratory chain. The immediate electron acceptor for the enzyme in this species is believed to be ubiquinone. Couples the redox reaction to proton translocation (for every two electrons transferred, four hydrogen ions are translocated across the cytoplasmic membrane), and thus conserves the redox ene…	nuoK	GO:0003674,GO:0003824,GO:0003954,GO:0008150,GO:0008152,GO:0016491,GO:0016651,GO:0016655,GO:0050136,GO:0055114	1.6.5.3	ko:K00340	ko00190,ko01100,map00190,map01100	M00144	R11945	RC00061	ko00000,ko00001,ko00002,ko01000	3.D.1	-	-	Oxidored_q2
F2MM_00590	86106.I862_02960	2.68e-60	194.0	COG0839@1|root,COG0839@2|Bacteria,1MWJV@1224|Proteobacteria,2TRB2@28211|Alphaproteobacteria,47FDH@766|Rickettsiales	766|Rickettsiales	C	Belongs to the complex I subunit 6 family	nuoJ	GO:0005575,GO:0005623,GO:0005886,GO:0016020,GO:0044464,GO:0071944	1.6.5.3	ko:K00339	ko00190,ko01100,map00190,map01100	M00144	R11945	RC00061	ko00000,ko00001,ko00002,ko01000	3.D.1	-	-	Oxidored_q3
F2MM_00595	1453501.JELR01000001_gene2490	5.65e-21	106.0	COG0741@1|root,COG0741@2|Bacteria,1MV3F@1224|Proteobacteria,1RMS8@1236|Gammaproteobacteria,4657M@72275|Alteromonadaceae	1236|Gammaproteobacteria	M	COG0741 Soluble lytic murein transglycosylase and related regulatory proteins (some contain LysM invasin domains)	slt	GO:0000270,GO:0003674,GO:0003824,GO:0005575,GO:0005618,GO:0005623,GO:0006022,GO:0006026,GO:0006027,GO:0006807,GO:0008150,GO:0008152,GO:0008932,GO:0008933,GO:0009056,GO:0009057,GO:0009253,GO:0009274,GO:0016740,GO:0016757,GO:0030203,GO:0030288,GO:0030312,GO:0030313,GO:0031975,GO:0042597,GO:0043170,GO:0044464,GO:0061783,GO:0071704,GO:0071944,GO:1901135,GO:1901136,GO:1901564,GO:1901565,GO:1901575	-	ko:K08309	-	-	-	-	ko00000,ko01000,ko01011	-	GH23	iETEC_1333.ETEC_4747,iPC815.YPO0452	SLT,SLT_L
F2MM_00600	86106.I862_06750	8.29e-89	275.0	COG0382@1|root,COG0382@2|Bacteria,1MV4Q@1224|Proteobacteria,2TT3I@28211|Alphaproteobacteria,47FA7@766|Rickettsiales	766|Rickettsiales	H	Catalyzes the prenylation of para-hydroxybenzoate (PHB) with an all-trans polyprenyl group. Mediates the second step in the final reaction sequence of ubiquinone-8 (UQ-8) biosynthesis, which is the condensation of the polyisoprenoid side chain with PHB, generating the first membrane-bound Q intermediate 3- octaprenyl-4-hydroxybenzoate	ubiA	-	2.5.1.39	ko:K03179,ko:K06125	ko00130,ko01100,ko01110,map00130,map01100,map01110	M00117,M00128	R05000,R05615,R05616,R07273	RC00209,RC02895	ko00000,ko00001,ko00002,ko01000,ko01006	-	-	-	UbiA
F2MM_00605	86106.I862_06755	2.13e-86	260.0	COG0852@1|root,COG0852@2|Bacteria,1MX4B@1224|Proteobacteria,2TSMT@28211|Alphaproteobacteria,47FCH@766|Rickettsiales	766|Rickettsiales	C	NDH-1 shuttles electrons from NADH, via FMN and iron- sulfur (Fe-S) centers, to quinones in the respiratory chain. The immediate electron acceptor for the enzyme in this species is believed to be ubiquinone. Couples the redox reaction to proton translocation (for every two electrons transferred, four hydrogen ions are translocated across the cytoplasmic membrane), and thus conserves the redox ene…	nuoC	-	1.6.5.3	ko:K00332	ko00190,ko01100,map00190,map01100	M00144	R11945	RC00061	ko00000,ko00001,ko00002,ko01000	3.D.1	-	-	Complex1_30kDa
F2MM_00625	1424334.W822_22445	1.3e-61	197.0	COG0132@1|root,COG0132@2|Bacteria,1RDRK@1224|Proteobacteria,2VXK4@28216|Betaproteobacteria,3T4D4@506|Alcaligenaceae	28216|Betaproteobacteria	H	Catalyzes a mechanistically unusual reaction, the ATP- dependent insertion of CO2 between the N7 and N8 nitrogen atoms of 7,8-diaminopelargonic acid (DAPA) to form an ureido ring	bioD	-	2.1.1.197,6.3.3.3	ko:K01935,ko:K02169	ko00780,ko01100,map00780,map01100	M00123,M00572,M00573,M00577	R03182,R09543	RC00003,RC00460,RC00868	ko00000,ko00001,ko00002,ko01000	-	-	-	AAA_26,Methyltransf_25
F2MM_00640	434131.NRI_0585	1.08e-130	387.0	COG0156@1|root,COG0156@2|Bacteria,1MVVH@1224|Proteobacteria,2TTAK@28211|Alphaproteobacteria,47EWX@766|Rickettsiales	766|Rickettsiales	E	Cys/Met metabolism PLP-dependent enzyme	bioF	-	2.3.1.47	ko:K00652	ko00780,ko01100,map00780,map01100	M00123,M00573,M00577	R03210,R10124	RC00004,RC00039,RC02725	ko00000,ko00001,ko00002,ko01000,ko01007	-	-	-	Aminotran_1_2
F2MM_00645	1231626.CAHE_0559	1.11e-161	460.0	COG0502@1|root,COG0502@2|Bacteria,4NEMA@976|Bacteroidetes,47K22@768503|Cytophagia	976|Bacteroidetes	H	Catalyzes the conversion of dethiobiotin (DTB) to biotin by the insertion of a sulfur atom into dethiobiotin via a radical- based mechanism	bioB	-	2.8.1.6	ko:K01012	ko00780,ko01100,map00780,map01100	M00123,M00573,M00577	R01078	RC00441	ko00000,ko00001,ko00002,ko01000	-	-	-	BATS,Radical_SAM
F2MM_00650	86106.I862_04610	1.85e-61	196.0	COG1544@1|root,COG1544@2|Bacteria,1MZHW@1224|Proteobacteria,2TV3J@28211|Alphaproteobacteria,47FH6@766|Rickettsiales	766|Rickettsiales	J	Sigma 54 modulation/S30EA ribosomal protein C terminus	yhbH	-	-	-	-	-	-	-	-	-	-	-	Ribosom_S30AE_C,Ribosomal_S30AE
F2MM_00655	86106.I862_03875	3.82e-87	261.0	COG0231@1|root,COG0231@2|Bacteria,1MW2J@1224|Proteobacteria,2TUWE@28211|Alphaproteobacteria,47F73@766|Rickettsiales	766|Rickettsiales	J	Involved in peptide bond synthesis. Stimulates efficient translation and peptide-bond synthesis on native or reconstituted 70S ribosomes in vitro. Probably functions indirectly by altering the affinity of the ribosome for aminoacyl-tRNA, thus increasing their reactivity as acceptors for peptidyl transferase	efp	-	-	ko:K02356	-	-	-	-	ko00000,ko03012	-	-	-	EFP,EFP_N,Elong-fact-P_C
F2MM_00660	1121123.AUAO01000003_gene2466	3.07e-16	73.2	COG0271@1|root,COG0271@2|Bacteria,1R3MM@1224|Proteobacteria,2UBUW@28211|Alphaproteobacteria,2KHBP@204458|Caulobacterales	204458|Caulobacterales	T	Belongs to the BolA IbaG family	-	-	-	-	-	-	-	-	-	-	-	-	BolA
F2MM_00665	1528098.NOVO_06975	1.45e-45	149.0	COG0278@1|root,COG0278@2|Bacteria,1MZ4V@1224|Proteobacteria,2U9QB@28211|Alphaproteobacteria,47FGK@766|Rickettsiales	766|Rickettsiales	C	Belongs to the glutaredoxin family. Monothiol subfamily	grxC2	-	-	ko:K07390	-	-	-	-	ko00000,ko03029,ko03110	-	-	-	Glutaredoxin
F2MM_00685	86106.I862_03720	5.32e-134	385.0	COG0479@1|root,COG0479@2|Bacteria,1MVHS@1224|Proteobacteria,2TQYF@28211|Alphaproteobacteria,47EX7@766|Rickettsiales	766|Rickettsiales	C	Belongs to the succinate dehydrogenase fumarate reductase iron-sulfur protein family	sdhB	-	1.3.5.1,1.3.5.4	ko:K00240	ko00020,ko00190,ko00650,ko00720,ko01100,ko01110,ko01120,ko01130,ko01200,map00020,map00190,map00650,map00720,map01100,map01110,map01120,map01130,map01200	M00009,M00011,M00149,M00173,M00374,M00376	R02164	RC00045	ko00000,ko00001,ko00002,ko01000	-	-	-	Fer2_3,Fer4_10,Fer4_17,Fer4_8
F2MM_00690	86106.I862_03340	9.75e-59	185.0	COG1734@1|root,COG1734@2|Bacteria,1RD08@1224|Proteobacteria,2U74V@28211|Alphaproteobacteria,47FBY@766|Rickettsiales	766|Rickettsiales	T	Transcription factor that acts by binding directly to the RNA polymerase (RNAP). Required for negative regulation of rRNA expression and positive regulation of several amino acid biosynthesis promoters	dksA	-	-	ko:K06204	ko02026,map02026	-	-	-	ko00000,ko00001,ko03000,ko03009,ko03021	-	-	-	zf-dskA_traR
F2MM_00695	86106.I862_02445	3.08e-74	229.0	COG0353@1|root,COG0353@2|Bacteria,1MV9Q@1224|Proteobacteria,2TRZM@28211|Alphaproteobacteria,47F94@766|Rickettsiales	766|Rickettsiales	L	May play a role in DNA repair. It seems to be involved in an RecBC-independent recombinational process of DNA repair. It may act with RecF and RecO	recR	-	-	ko:K06187	ko03440,map03440	-	-	-	ko00000,ko00001,ko03400	-	-	-	RecR,Toprim_4
F2MM_00700	1458427.BAWN01000034_gene1940	2.39e-12	73.9	COG1749@1|root,COG1749@2|Bacteria,1MU5J@1224|Proteobacteria,2VIV1@28216|Betaproteobacteria,4AATG@80864|Comamonadaceae	28216|Betaproteobacteria	N	Flagellar basal body rod protein	flgE	-	-	ko:K02390	ko02040,map02040	-	-	-	ko00000,ko00001,ko02035	-	-	-	FlaE,Flg_bb_rod,Flg_bbr_C
F2MM_00705	1548153.LR59_00785	2.25e-49	170.0	COG4786@1|root,COG4786@2|Bacteria,1MVMA@1224|Proteobacteria,42N3R@68525|delta/epsilon subdivisions,2YMWT@29547|Epsilonproteobacteria	29547|Epsilonproteobacteria	N	Belongs to the flagella basal body rod proteins family	flgG	-	-	ko:K02392	ko02040,map02040	-	-	-	ko00000,ko00001,ko02035	-	-	-	Flg_bb_rod,Flg_bbr_C
F2MM_00710	536019.Mesop_2009	2.91e-10	65.1	COG1261@1|root,COG1261@2|Bacteria,1MZIR@1224|Proteobacteria,2TTEA@28211|Alphaproteobacteria,43KKW@69277|Phyllobacteriaceae	28211|Alphaproteobacteria	N	Involved in the assembly process of the P-ring formation. It may associate with FlgF on the rod constituting a structure essential for the P-ring assembly or may act as a modulator protein for the P-ring assembly	-	-	-	ko:K02386	ko02040,map02040	-	-	-	ko00000,ko00001,ko02035	-	-	-	ChapFlgA
F2MM_00715	86106.I862_04880	1.17e-88	270.0	COG2063@1|root,COG2063@2|Bacteria,1RDEY@1224|Proteobacteria,2TRHN@28211|Alphaproteobacteria,47FDY@766|Rickettsiales	766|Rickettsiales	N	Assembles around the rod to form the L-ring and probably protects the motor basal body from shearing forces during rotation	flgH	-	-	ko:K02393	ko02040,map02040	-	-	-	ko00000,ko00001,ko02035	-	-	-	FlgH
F2MM_00725	244582.JQAK01000004_gene152	2.17e-147	433.0	COG1115@1|root,COG1115@2|Bacteria,1MUI3@1224|Proteobacteria,2TQVA@28211|Alphaproteobacteria,47GE0@766|Rickettsiales	766|Rickettsiales	U	Sodium:alanine symporter family	-	-	-	ko:K03310	-	-	-	-	ko00000	2.A.25	-	-	Na_Ala_symp
F2MM_00730	859653.HIMB5_00012770	5.79e-294	822.0	COG0441@1|root,COG0441@2|Bacteria,1MUP2@1224|Proteobacteria,2TQWI@28211|Alphaproteobacteria,4BPFD@82117|unclassified Alphaproteobacteria	28211|Alphaproteobacteria	J	Catalyzes the attachment of threonine to tRNA(Thr) in a two-step reaction L-threonine is first activated by ATP to form Thr-AMP and then transferred to the acceptor end of tRNA(Thr)	thrS	-	6.1.1.3	ko:K01868	ko00970,map00970	M00359,M00360	R03663	RC00055,RC00523	ko00000,ko00001,ko00002,ko01000,ko01007,ko03016	-	-	-	HGTP_anticodon,TGS,tRNA-synt_2b,tRNA_SAD
F2MM_00735	985867.AEWF01000004_gene345	6.61e-52	168.0	COG0290@1|root,COG0290@2|Bacteria,1RDD2@1224|Proteobacteria,2U58Z@28211|Alphaproteobacteria,47FDB@766|Rickettsiales	766|Rickettsiales	J	IF-3 binds to the 30S ribosomal subunit and shifts the equilibrum between 70S ribosomes and their 50S and 30S subunits in favor of the free subunits, thus enhancing the availability of 30S subunits on which protein synthesis initiation begins	infC	-	-	ko:K02520	-	-	-	-	ko00000,ko03012,ko03029	-	-	-	IF3_C,IF3_N
F2MM_00740	102232.GLO73106DRAFT_00033430	1.85e-13	67.8	COG2931@1|root,COG2931@2|Bacteria,1G2GC@1117|Cyanobacteria	1117|Cyanobacteria	Q	FG-GAP repeat	-	-	-	-	-	-	-	-	-	-	-	-	FG-GAP
F2MM_00745	102232.GLO73106DRAFT_00036600	1.11e-10	61.2	COG2931@1|root,COG2931@2|Bacteria	2|Bacteria	Q	calcium- and calmodulin-responsive adenylate cyclase activity	-	-	-	-	-	-	-	-	-	-	-	-	Calx-beta,DUF5122,FG-GAP,HemolysinCabind
F2MM_00755	1207063.P24_17543	5.07e-143	415.0	COG0536@1|root,COG0536@2|Bacteria,1MUGZ@1224|Proteobacteria,2TR5I@28211|Alphaproteobacteria,2JQWN@204441|Rhodospirillales	204441|Rhodospirillales	S	An essential GTPase which binds GTP, GDP and possibly (p)ppGpp with moderate affinity, with high nucleotide exchange rates and a fairly low GTP hydrolysis rate. Plays a role in control of the cell cycle, stress response, ribosome biogenesis and in those bacteria that undergo differentiation, in morphogenesis control	obg	-	-	ko:K03979	-	-	-	-	ko00000,ko01000,ko03009	-	-	-	GTP1_OBG,MMR_HSR1
F2MM_00770	86106.I862_03610	0.0	1177.0	COG0493@1|root,COG0543@1|root,COG0493@2|Bacteria,COG0543@2|Bacteria,1QVTW@1224|Proteobacteria,2TWJK@28211|Alphaproteobacteria,47EUW@766|Rickettsiales	766|Rickettsiales	CEH	COG0493 NADPH-dependent glutamate synthase beta chain and related oxidoreductases	gltD	-	-	-	-	-	-	-	-	-	-	-	Fer4_20,Pyr_redox_2
F2MM_00780	205920.ECH_1111	1.22e-98	299.0	COG0552@1|root,COG0552@2|Bacteria,1MUDU@1224|Proteobacteria,2TS0M@28211|Alphaproteobacteria,47ETT@766|Rickettsiales	766|Rickettsiales	U	Involved in targeting and insertion of nascent membrane proteins into the cytoplasmic membrane. Acts as a receptor for the complex formed by the signal recognition particle (SRP) and the ribosome-nascent chain (RNC). Interaction with SRP-RNC leads to the transfer of the RNC complex to the Sec translocase for insertion into the membrane, the hydrolysis of GTP by both Ffh and FtsY, and the dissocia…	ftsY	-	-	ko:K03110	ko02024,ko03060,ko03070,map02024,map03060,map03070	M00335	-	-	ko00000,ko00001,ko00002,ko02044	3.A.5.1,3.A.5.2,3.A.5.7	-	-	SRP54,SRP54_N
F2MM_00795	86106.I862_02835	6.4e-12	67.0	COG5346@1|root,COG5346@2|Bacteria	2|Bacteria	S	Predicted membrane protein (DUF2335)	-	-	-	-	-	-	-	-	-	-	-	-	DUF2335
F2MM_00825	1205681.CALW02000061_gene1771	9.89e-138	417.0	COG0171@1|root,COG0388@1|root,COG0171@2|Bacteria,COG0388@2|Bacteria,1MU9U@1224|Proteobacteria,2TRAU@28211|Alphaproteobacteria,48TGT@772|Bartonellaceae	28211|Alphaproteobacteria	H	Catalyzes the ATP-dependent amidation of deamido-NAD to form NAD. Uses L-glutamine as a nitrogen source	nadE	GO:0003674,GO:0003824,GO:0005575,GO:0005622,GO:0005623,GO:0005737,GO:0006139,GO:0006725,GO:0006732,GO:0006733,GO:0006753,GO:0006793,GO:0006796,GO:0006807,GO:0008150,GO:0008152,GO:0008795,GO:0009058,GO:0009108,GO:0009117,GO:0009165,GO:0009435,GO:0009987,GO:0016874,GO:0016879,GO:0016880,GO:0018130,GO:0019359,GO:0019362,GO:0019363,GO:0019438,GO:0019637,GO:0019674,GO:0034641,GO:0034654,GO:0044237,GO:…	6.3.1.5,6.3.5.1	ko:K01916,ko:K01950	ko00760,ko01100,map00760,map01100	M00115	R00189,R00257	RC00010,RC00100	ko00000,ko00001,ko00002,ko01000	-	-	-	CN_hydrolase,NAD_synthase
F2MM_00830	10228.TriadP34996	8.87e-130	375.0	COG0024@1|root,KOG2738@2759|Eukaryota	2759|Eukaryota	E	metalloexopeptidase activity	-	-	-	-	-	-	-	-	-	-	-	-	Creatinase_N,Peptidase_M24
F2MM_00835	570967.JMLV01000008_gene1295	1.57e-48	165.0	COG5590@1|root,COG5590@2|Bacteria,1MW25@1224|Proteobacteria,2U9ST@28211|Alphaproteobacteria,2JSMS@204441|Rhodospirillales	204441|Rhodospirillales	S	COQ9	-	-	-	ko:K18587	-	-	-	-	ko00000	-	-	-	COQ9
F2MM_00840	582899.Hden_2880	3.25e-12	68.9	COG5389@1|root,COG5389@2|Bacteria,1Q4X3@1224|Proteobacteria,2V6K5@28211|Alphaproteobacteria,3N7GG@45401|Hyphomicrobiaceae	28211|Alphaproteobacteria	S	Protein of unknown function (DUF721)	-	-	-	-	-	-	-	-	-	-	-	-	DUF721
F2MM_00850	86106.I862_03520	2.74e-16	76.3	COG5389@1|root,COG5389@2|Bacteria	2|Bacteria	S	Protein of unknown function (DUF721)	MA20_42435	-	-	-	-	-	-	-	-	-	-	-	DUF721
F2MM_00885	332101.JIBU02000014_gene2386	9e-19	86.3	COG4637@1|root,COG4637@2|Bacteria,1TQ9X@1239|Firmicutes,247NI@186801|Clostridia,36E5J@31979|Clostridiaceae	186801|Clostridia	K	An automated process has identified a potential problem with this gene model	-	-	-	-	-	-	-	-	-	-	-	-	AAA-ATPase_like,HTH_3,PDDEXK_9
F2MM_00890	86106.I862_03365	3.97e-236	663.0	COG0143@1|root,COG0143@2|Bacteria,1MUBY@1224|Proteobacteria,2TQKA@28211|Alphaproteobacteria,47EWE@766|Rickettsiales	766|Rickettsiales	J	Is required not only for elongation of protein synthesis but also for the initiation of all mRNA translation through initiator tRNA(fMet) aminoacylation	metG	-	6.1.1.10	ko:K01874	ko00450,ko00970,map00450,map00970	M00359,M00360	R03659,R04773	RC00055,RC00523	ko00000,ko00001,ko00002,ko01000,ko01007,ko03016	-	-	-	Anticodon_1,tRNA-synt_1g
F2MM_00915	1399147.P618_200855	4.3e-71	224.0	COG2171@1|root,COG2171@2|Bacteria,1MU0Y@1224|Proteobacteria,2TS3H@28211|Alphaproteobacteria,47F2X@766|Rickettsiales	766|Rickettsiales	E	Belongs to the transferase hexapeptide repeat family	dapD	-	2.3.1.117	ko:K00674	ko00300,ko01100,ko01120,ko01230,map00300,map01100,map01120,map01230	M00016	R04365	RC00004,RC01136	ko00000,ko00001,ko00002,ko01000	-	-	-	Hexapep,Hexapep_2,THDPS_N_2
F2MM_00920	570417.WP0816	7.22e-116	342.0	COG0329@1|root,COG0329@2|Bacteria,1MUCM@1224|Proteobacteria,2URBC@28211|Alphaproteobacteria,47G6K@766|Rickettsiales	766|Rickettsiales	E	Catalyzes the condensation of (S)-aspartate-beta- semialdehyde (S)-ASA and pyruvate to 4-hydroxy- tetrahydrodipicolinate (HTPA)	dapA	-	4.3.3.7	ko:K01714	ko00261,ko00300,ko01100,ko01110,ko01120,ko01130,ko01230,map00261,map00300,map01100,map01110,map01120,map01130,map01230	M00016,M00525,M00526,M00527	R10147	RC03062,RC03063	ko00000,ko00001,ko00002,ko01000	-	-	-	DHDPS
F2MM_00925	1111732.AZOD01000035_gene184	2.46e-61	200.0	COG0289@1|root,COG0289@2|Bacteria,1MUCT@1224|Proteobacteria,1RMCZ@1236|Gammaproteobacteria,1X4Q0@135614|Xanthomonadales	135614|Xanthomonadales	E	Catalyzes the conversion of 4-hydroxy- tetrahydrodipicolinate (HTPA) to tetrahydrodipicolinate	dapB	GO:0003674,GO:0003824,GO:0005575,GO:0005622,GO:0005623,GO:0005737,GO:0005829,GO:0006082,GO:0006520,GO:0006807,GO:0008150,GO:0008152,GO:0008652,GO:0008839,GO:0009058,GO:0009987,GO:0016053,GO:0016491,GO:0016627,GO:0016628,GO:0019752,GO:0019877,GO:0043436,GO:0043648,GO:0043650,GO:0044237,GO:0044238,GO:0044249,GO:0044281,GO:0044283,GO:0044424,GO:0044444,GO:0044464,GO:0046394,GO:0046451,GO:0055114,GO:…	1.17.1.8	ko:K00215	ko00261,ko00300,ko01100,ko01110,ko01120,ko01130,ko01230,map00261,map00300,map01100,map01110,map01120,map01130,map01230	M00016,M00525,M00526,M00527	R04198,R04199	RC00478	ko00000,ko00001,ko00002,ko01000	-	-	-	DapB_C,DapB_N
F2MM_00945	86106.I862_01230	2.67e-84	254.0	COG3820@1|root,COG3820@2|Bacteria,1MVR2@1224|Proteobacteria,2TT8Z@28211|Alphaproteobacteria,47FAB@766|Rickettsiales	766|Rickettsiales	S	protein conserved in bacteria	-	-	-	ko:K09987	-	-	-	-	ko00000	-	-	-	DUF1013
F2MM_00960	86106.I862_02550	8.18e-47	160.0	COG4133@1|root,COG4133@2|Bacteria,1MZPC@1224|Proteobacteria,2TVBT@28211|Alphaproteobacteria,47FJF@766|Rickettsiales	766|Rickettsiales	P	once thought to export heme, this seems not to be the case, but its exact role is uncertain. Responsible for energy coupling to the transport system	ccmA	-	3.6.3.41	ko:K02193	ko02010,map02010	M00259	-	-	ko00000,ko00001,ko00002,ko01000,ko02000	3.A.1.107	-	-	ABC_tran
F2MM_00965	86106.I862_01030	9.87e-88	276.0	COG1377@1|root,COG1377@2|Bacteria,1MUWI@1224|Proteobacteria,2TS13@28211|Alphaproteobacteria,47F40@766|Rickettsiales	766|Rickettsiales	NU	Required for formation of the rod structure in the basal body of the flagellar apparatus. Together with FliI and FliH, may constitute the export apparatus of flagellin	flhB	-	-	ko:K02401	ko02040,map02040	-	-	-	ko00000,ko00001,ko02035,ko02044	3.A.6.2	-	-	Bac_export_2
F2MM_00975	86106.I862_01040	6.19e-21	84.7	COG1551@1|root,COG1551@2|Bacteria,1Q20H@1224|Proteobacteria,2UHK1@28211|Alphaproteobacteria,47FUA@766|Rickettsiales	766|Rickettsiales	T	Global regulator protein family	-	-	-	ko:K03563	ko02020,ko02025,ko02026,ko05111,map02020,map02025,map02026,map05111	-	-	-	ko00000,ko00001,ko03019	-	-	-	CsrA
F2MM_00980	86106.I862_01050	0.0	1192.0	COG1048@1|root,COG1048@2|Bacteria,1MU9T@1224|Proteobacteria,2TT3T@28211|Alphaproteobacteria,47EVS@766|Rickettsiales	766|Rickettsiales	C	Catalyzes the isomerization of citrate to isocitrate via cis-aconitate	acnA	GO:0003674,GO:0003676,GO:0003723,GO:0003729,GO:0003730,GO:0003824,GO:0003994,GO:0005488,GO:0006082,GO:0006091,GO:0006099,GO:0006101,GO:0006629,GO:0006631,GO:0008150,GO:0008152,GO:0009060,GO:0009987,GO:0015980,GO:0016829,GO:0016835,GO:0016836,GO:0016999,GO:0017144,GO:0019541,GO:0019679,GO:0019752,GO:0032787,GO:0043436,GO:0044237,GO:0044238,GO:0044255,GO:0044281,GO:0045333,GO:0046459,GO:0047456,GO:…	4.2.1.3	ko:K01681	ko00020,ko00630,ko00720,ko01100,ko01110,ko01120,ko01130,ko01200,ko01210,ko01230,map00020,map00630,map00720,map01100,map01110,map01120,map01130,map01200,map01210,map01230	M00009,M00010,M00012,M00173,M00740	R01324,R01325,R01900	RC00497,RC00498,RC00618	br01601,ko00000,ko00001,ko00002,ko01000	-	-	-	Aconitase,Aconitase_C
F2MM_00990	714943.Mucpa_2478	1.85e-19	90.9	COG3039@1|root,COG3039@2|Bacteria,4NGY9@976|Bacteroidetes,1IU1E@117747|Sphingobacteriia	976|Bacteroidetes	L	PFAM Transposase DDE domain	-	-	-	-	-	-	-	-	-	-	-	-	DDE_Tnp_1_3
F2MM_01000	86106.I862_02930	1.42e-12	63.2	COG4391@1|root,COG4391@2|Bacteria	2|Bacteria	S	Zinc-finger domain	MA20_32275	-	-	-	-	-	-	-	-	-	-	-	zf-CHCC
F2MM_01010	1196322.A370_03600	9.34e-16	82.8	COG0340@1|root,COG1654@1|root,COG0340@2|Bacteria,COG1654@2|Bacteria,1TQCU@1239|Firmicutes,248CK@186801|Clostridia,36F7S@31979|Clostridiaceae	186801|Clostridia	HK	Acts both as a biotin-- acetyl-CoA-carboxylase ligase and a repressor	birA	-	6.3.4.15	ko:K03524	ko00780,ko01100,map00780,map01100	-	R01074,R05145	RC00043,RC00070,RC00096,RC02896	ko00000,ko00001,ko01000,ko03000	-	-	-	BPL_C,BPL_LplA_LipB,HTH_11
F2MM_01015	86106.I862_06805	2.25e-243	712.0	COG1197@1|root,COG1197@2|Bacteria,1MUXG@1224|Proteobacteria,2TR2H@28211|Alphaproteobacteria,47ETS@766|Rickettsiales	766|Rickettsiales	L	Couples transcription and DNA repair by recognizing RNA polymerase (RNAP) stalled at DNA lesions. Mediates ATP-dependent release of RNAP and its truncated transcript from the DNA, and recruitment of nucleotide excision repair machinery to the damaged site	mfd	-	-	ko:K03723	ko03420,map03420	-	-	-	ko00000,ko00001,ko01000,ko03400	-	-	-	CarD_CdnL_TRCF,DEAD,Helicase_C,TRCF
F2MM_01030	86106.I862_03300	1.38e-178	516.0	COG0531@1|root,COG0531@2|Bacteria,1MXNJ@1224|Proteobacteria,2TRNX@28211|Alphaproteobacteria,47F3G@766|Rickettsiales	766|Rickettsiales	E	COG0531 Amino acid transporters	atrC1	-	-	ko:K03294	-	-	-	-	ko00000	2.A.3.2	-	-	AA_permease_2
F2MM_01035	86106.I862_02650	1.77e-112	335.0	COG1494@1|root,COG1494@2|Bacteria,1MUB1@1224|Proteobacteria,2TSPE@28211|Alphaproteobacteria,47F3S@766|Rickettsiales	766|Rickettsiales	G	fructose-1,6-bisphosphatase	glpX	-	3.1.3.11,3.1.3.37	ko:K02446,ko:K11532	ko00010,ko00030,ko00051,ko00680,ko00710,ko01100,ko01110,ko01120,ko01130,ko01200,map00010,map00030,map00051,map00680,map00710,map01100,map01110,map01120,map01130,map01200	M00003,M00165,M00167	R00762,R01845,R04780	RC00017	ko00000,ko00001,ko00002,ko01000	-	-	-	FBPase_glpX
F2MM_01070	86106.I862_03385	3.65e-09	67.0	COG1357@1|root,COG1357@2|Bacteria,1N7U9@1224|Proteobacteria,2UEE3@28211|Alphaproteobacteria,47FI4@766|Rickettsiales	766|Rickettsiales	S	low-complexity proteins	-	-	-	-	-	-	-	-	-	-	-	-	Pentapeptide,Pentapeptide_4
F2MM_01075	86106.I862_06915	1.02e-43	147.0	COG1981@1|root,COG1981@2|Bacteria,1RHGS@1224|Proteobacteria,2U987@28211|Alphaproteobacteria,47FE2@766|Rickettsiales	766|Rickettsiales	S	Uncharacterised protein family (UPF0093)	-	-	-	ko:K08973	-	-	-	-	ko00000	-	-	-	UPF0093
F2MM_01080	1123400.KB904748_gene285	3.14e-103	318.0	COG0452@1|root,COG0452@2|Bacteria,1MVQP@1224|Proteobacteria,1RMKQ@1236|Gammaproteobacteria,46038@72273|Thiotrichales	72273|Thiotrichales	H	Catalyzes two steps in the biosynthesis of coenzyme A. In the first step cysteine is conjugated to 4'-phosphopantothenate to form 4-phosphopantothenoylcysteine, in the latter compound is decarboxylated to form 4'-phosphopantotheine	-	-	4.1.1.36,6.3.2.5	ko:K13038	ko00770,ko01100,map00770,map01100	M00120	R03269,R04231	RC00064,RC00090,RC00822	ko00000,ko00001,ko00002,ko01000	-	-	-	DFP,Flavoprotein
F2MM_01085	86106.I862_05035	8.28e-17	75.5	COG2938@1|root,COG2938@2|Bacteria,1Q75I@1224|Proteobacteria,2VD9X@28211|Alphaproteobacteria,47FRC@766|Rickettsiales	766|Rickettsiales	S	Flavinator of succinate dehydrogenase	-	-	-	ko:K09159	-	-	-	-	ko00000,ko02048	-	-	-	Sdh5
F2MM_01095	336407.RBE_1065	5.44e-59	193.0	COG0566@1|root,COG0566@2|Bacteria,1MWCM@1224|Proteobacteria,2TUG7@28211|Alphaproteobacteria,47FBR@766|Rickettsiales	766|Rickettsiales	J	Belongs to the class IV-like SAM-binding methyltransferase superfamily. RNA methyltransferase TrmH family	-	-	2.1.1.185	ko:K03218	-	-	-	-	ko00000,ko01000,ko03009	-	-	-	SpoU_methylase,SpoU_sub_bind
F2MM_01110	86106.I862_05195	2.12e-152	451.0	COG0443@1|root,COG0443@2|Bacteria,1MVQI@1224|Proteobacteria,2U258@28211|Alphaproteobacteria,47F16@766|Rickettsiales	766|Rickettsiales	O	Chaperone involved in the maturation of iron-sulfur cluster-containing proteins. Has a low intrinsic ATPase activity which is markedly stimulated by HscB	hscA	-	-	ko:K04044	-	-	-	-	ko00000,ko03110	1.A.33	-	-	HSP70
F2MM_01115	86106.I862_00265	5.21e-159	476.0	COG0323@1|root,COG0323@2|Bacteria,1MV61@1224|Proteobacteria,2TR2M@28211|Alphaproteobacteria,47F25@766|Rickettsiales	766|Rickettsiales	L	This protein is involved in the repair of mismatches in DNA. It is required for dam-dependent methyl-directed DNA mismatch repair. May act as a molecular matchmaker , a protein that promotes the formation of a stable complex between two or more DNA-binding proteins in an ATP-dependent manner without itself being part of a final effector complex	mutL	-	-	ko:K03572	ko03430,map03430	-	-	-	ko00000,ko00001,ko03400	-	-	-	DNA_mis_repair,HATPase_c_3,MutL_C
F2MM_01120	43989.cce_4246	1.76e-14	75.9	COG3039@1|root,COG3039@2|Bacteria,1G1EK@1117|Cyanobacteria,3KJQJ@43988|Cyanothece	1117|Cyanobacteria	L	Transposase DDE domain	-	-	-	-	-	-	-	-	-	-	-	-	DDE_Tnp_1_3
F2MM_01130	86106.I862_02900	1.45e-30	110.0	COG0776@1|root,COG0776@2|Bacteria,1MZ5B@1224|Proteobacteria,2UC5G@28211|Alphaproteobacteria,47FP2@766|Rickettsiales	766|Rickettsiales	L	bacterial (prokaryotic) histone like domain	-	-	-	ko:K03530	-	-	-	-	ko00000,ko03032,ko03036,ko03400	-	-	-	Bac_DNA_binding
F2MM_01140	336407.RBE_0153	6.29e-164	489.0	COG1368@1|root,COG1368@2|Bacteria,1MVCM@1224|Proteobacteria,2UKQ5@28211|Alphaproteobacteria,47G1K@766|Rickettsiales	766|Rickettsiales	M	Sulfatase	-	-	-	-	-	-	-	-	-	-	-	-	Sulfatase
F2MM_01145	10228.TriadP9522	5.15e-16	82.0	COG3202@1|root,2QSRY@2759|Eukaryota	2759|Eukaryota	C	ATP:ADP antiporter activity	-	-	-	ko:K03301	-	-	-	-	ko00000	2.A.12	-	-	TLC
F2MM_01155	86106.I862_01055	6.51e-215	624.0	COG1770@1|root,COG1770@2|Bacteria,1MUED@1224|Proteobacteria,2TTR0@28211|Alphaproteobacteria,47ETA@766|Rickettsiales	766|Rickettsiales	E	Protease II	ptrB	-	3.4.21.83	ko:K01354	ko05142,ko05143,map05142,map05143	-	-	-	ko00000,ko00001,ko01000,ko01002	-	-	-	Peptidase_S9,Peptidase_S9_N
F2MM_01160	118168.MC7420_4706	1.4e-13	79.3	COG0668@1|root,COG0668@2|Bacteria,1G1V8@1117|Cyanobacteria,1H84T@1150|Oscillatoriales	1117|Cyanobacteria	M	COG0668 Small-conductance mechanosensitive channel	-	-	-	ko:K16052	-	-	-	-	ko00000,ko02000	1.A.23.4	-	-	MS_channel
F2MM_01175	86106.I862_06815	8.13e-137	407.0	COG0486@1|root,COG0486@2|Bacteria,1MUCQ@1224|Proteobacteria,2TQZW@28211|Alphaproteobacteria,47EX9@766|Rickettsiales	766|Rickettsiales	J	Exhibits a very high intrinsic GTPase hydrolysis rate. Involved in the addition of a carboxymethylaminomethyl (cmnm) group at the wobble position (U34) of certain tRNAs, forming tRNA- cmnm(5)s(2)U34	trmE	-	-	ko:K03650	-	-	R08701	RC00053,RC00209,RC00870	ko00000,ko01000,ko03016	-	-	-	MMR_HSR1,MnmE_helical,TrmE_N
F2MM_01195	1280954.HPO_12818	3.54e-44	156.0	COG1385@1|root,COG1385@2|Bacteria,1MXCU@1224|Proteobacteria,2TS0N@28211|Alphaproteobacteria,43W5T@69657|Hyphomonadaceae	28211|Alphaproteobacteria	J	Specifically methylates the N3 position of the uracil ring of uridine 1498 (m3U1498) in 16S rRNA. Acts on the fully assembled 30S ribosomal subunit	rsmE	-	2.1.1.193	ko:K09761	-	-	-	-	ko00000,ko01000,ko03009	-	-	-	Methyltrans_RNA
F2MM_01200	86106.I862_06320	7.92e-82	250.0	COG0625@1|root,COG0625@2|Bacteria,1MXM4@1224|Proteobacteria,2TTXD@28211|Alphaproteobacteria,47F9E@766|Rickettsiales	766|Rickettsiales	O	Glutathione S-transferase	gst	-	2.5.1.18	ko:K00799	ko00480,ko00980,ko00982,ko00983,ko01524,ko05200,ko05204,ko05225,ko05418,map00480,map00980,map00982,map00983,map01524,map05200,map05204,map05225,map05418	-	R03522,R07002,R07003,R07004,R07023,R07024,R07025,R07026,R07069,R07070,R07083,R07084,R07091,R07092,R07093,R07094,R07100,R07113,R07116,R08280,R09409,R11905	RC00004,RC00069,RC00840,RC00948,RC01704,RC01705,RC01706,RC01758,RC01759,RC01765,RC01767,RC01769,RC02243,RC02527,RC02939,RC02940,RC02942,RC02943,RC02944	ko00000,ko00001,ko01000,ko02000	1.A.12.2.2,1.A.12.3.2	-	-	GST_C,GST_C_2,GST_C_3,GST_N_3
F2MM_01205	86106.I862_06325	1.15e-139	404.0	COG0761@1|root,COG0761@2|Bacteria,1MU7G@1224|Proteobacteria,2TRNR@28211|Alphaproteobacteria,47F17@766|Rickettsiales	766|Rickettsiales	IM	Catalyzes the conversion of 1-hydroxy-2-methyl-2-(E)- butenyl 4-diphosphate (HMBPP) into a mixture of isopentenyl diphosphate (IPP) and dimethylallyl diphosphate (DMAPP). Acts in the terminal step of the DOXP MEP pathway for isoprenoid precursor biosynthesis	ispH	-	1.17.7.4	ko:K03527	ko00900,ko01100,ko01110,ko01130,map00900,map01100,map01110,map01130	M00096	R05884,R08210	RC01137,RC01487	ko00000,ko00001,ko00002,ko01000	-	-	-	LYTB
F2MM_01210	1304888.ATWF01000001_gene988	3.51e-35	131.0	COG3907@1|root,COG3907@2|Bacteria,2GGH5@200930|Deferribacteres	200930|Deferribacteres	S	Acid phosphatase homologues	-	-	-	-	-	-	-	-	-	-	-	-	PAP2
F2MM_01215	86106.I862_00230	2.12e-20	84.7	COG0268@1|root,COG0268@2|Bacteria	2|Bacteria	J	rRNA binding	rpsT	GO:0000028,GO:0003674,GO:0003676,GO:0003723,GO:0003735,GO:0004857,GO:0005198,GO:0005488,GO:0005575,GO:0005622,GO:0005623,GO:0005737,GO:0005829,GO:0005840,GO:0006412,GO:0006518,GO:0006807,GO:0006996,GO:0008073,GO:0008150,GO:0008152,GO:0009058,GO:0009059,GO:0009987,GO:0010467,GO:0015935,GO:0016043,GO:0019538,GO:0019843,GO:0022607,GO:0022613,GO:0022618,GO:0022626,GO:0022627,GO:0030234,GO:0032991,GO:…	-	ko:K02968	ko03010,map03010	M00178	-	-	br01610,ko00000,ko00001,ko00002,ko03011	-	-	-	Ribosomal_S20p
F2MM_01235	86106.I862_07645	2.35e-135	399.0	COG0484@1|root,COG0484@2|Bacteria,1MVMS@1224|Proteobacteria,2TRZ1@28211|Alphaproteobacteria,47EVB@766|Rickettsiales	766|Rickettsiales	A	ATP binding to DnaK triggers the release of the substrate protein, thus completing the reaction cycle. Several rounds of ATP-dependent interactions between DnaJ, DnaK and GrpE are required for fully efficient folding. Also involved, together with DnaK and GrpE, in the DNA replication of plasmids through activation of initiation proteins	dnaJ	GO:0006457,GO:0008150,GO:0009987	-	ko:K03686	-	-	-	-	ko00000,ko03029,ko03110	-	-	-	DnaJ,DnaJ_C,DnaJ_CXXCXGXG
F2MM_01245	926556.Echvi_0207	6.38e-18	86.3	COG3039@1|root,COG3039@2|Bacteria,4NGY9@976|Bacteroidetes,47Q0A@768503|Cytophagia	976|Bacteroidetes	L	PFAM Transposase DDE domain	-	-	-	-	-	-	-	-	-	-	-	-	DDE_Tnp_1_3
F2MM_01270	86106.I862_06645	2.91e-158	452.0	COG1071@1|root,COG1071@2|Bacteria,1MU5R@1224|Proteobacteria,2TRSS@28211|Alphaproteobacteria,47EV5@766|Rickettsiales	766|Rickettsiales	C	The pyruvate dehydrogenase complex catalyzes the overall conversion of pyruvate to acetyl-CoA and CO(2)	pdhA	-	1.2.4.1	ko:K00161	ko00010,ko00020,ko00620,ko01100,ko01110,ko01120,ko01130,ko01200,ko04066,ko04922,ko05230,map00010,map00020,map00620,map01100,map01110,map01120,map01130,map01200,map04066,map04922,map05230	M00307	R00014,R00209,R01699,R03270	RC00004,RC00027,RC00627,RC02742,RC02744,RC02882	br01601,ko00000,ko00001,ko00002,ko01000	-	-	-	E1_dh
F2MM_01275	254945.Erum0980	5.31e-176	497.0	COG0022@1|root,COG0022@2|Bacteria,1R8KB@1224|Proteobacteria,2TRMR@28211|Alphaproteobacteria,47F43@766|Rickettsiales	766|Rickettsiales	C	The pyruvate dehydrogenase complex catalyzes the overall conversion of pyruvate to acetyl-CoA and CO(2)	pdhB	-	1.2.4.1	ko:K00162	ko00010,ko00020,ko00620,ko01100,ko01110,ko01120,ko01130,ko01200,ko04066,ko04922,ko05230,map00010,map00020,map00620,map01100,map01110,map01120,map01130,map01200,map04066,map04922,map05230	M00307	R00014,R00209,R01699,R03270	RC00004,RC00027,RC00627,RC02742,RC02744,RC02882	br01601,ko00000,ko00001,ko00002,ko01000	-	-	-	Transket_pyr,Transketolase_C
F2MM_01285	272123.Anacy_2515	1.52e-21	96.3	COG3039@1|root,COG3039@2|Bacteria,1G1EK@1117|Cyanobacteria,1HNK2@1161|Nostocales	1117|Cyanobacteria	L	Transposase DDE domain	-	-	-	-	-	-	-	-	-	-	-	-	DDE_Tnp_1_3
F2MM_01290	86106.I862_05380	9.36e-156	444.0	COG0492@1|root,COG0492@2|Bacteria,1MV15@1224|Proteobacteria,2TRBW@28211|Alphaproteobacteria,47EZ4@766|Rickettsiales	766|Rickettsiales	C	Belongs to the class-II pyridine nucleotide-disulfide oxidoreductase family	trxB	-	1.8.1.9	ko:K00384	ko00450,map00450	-	R02016,R03596,R09372	RC00013,RC02518,RC02873	ko00000,ko00001,ko01000	-	-	-	Pyr_redox_2
F2MM_01295	1123355.JHYO01000035_gene578	8.91e-90	268.0	COG0450@1|root,COG0450@2|Bacteria,1MWPY@1224|Proteobacteria,2TV43@28211|Alphaproteobacteria,36YXE@31993|Methylocystaceae	28211|Alphaproteobacteria	O	Redoxin	ahpC	-	1.11.1.15	ko:K03386	ko04214,map04214	-	-	-	ko00000,ko00001,ko01000,ko04147	-	-	-	1-cysPrx_C,AhpC-TSA
F2MM_01300	153496.JNAB01000027_gene2262	1.31e-10	65.9	COG0745@1|root,COG0745@2|Bacteria,1MU3A@1224|Proteobacteria,2TR97@28211|Alphaproteobacteria,2JPIU@204441|Rhodospirillales	204441|Rhodospirillales	KT	COG0745 Response regulators consisting of a CheY-like receiver domain and a winged-helix DNA-binding domain	-	-	-	-	-	-	-	-	-	-	-	-	Response_reg,Trans_reg_C
F2MM_01315	86106.I862_05360	1.33e-168	488.0	COG0541@1|root,COG0541@2|Bacteria,1MVIA@1224|Proteobacteria,2TQSW@28211|Alphaproteobacteria,47EXA@766|Rickettsiales	766|Rickettsiales	U	Involved in targeting and insertion of nascent membrane proteins into the cytoplasmic membrane. Binds to the hydrophobic signal sequence of the ribosome-nascent chain (RNC) as it emerges from the ribosomes. The SRP-RNC complex is then targeted to the cytoplasmic membrane where it interacts with the SRP receptor FtsY. Interaction with FtsY leads to the transfer of the RNC complex to the Sec transl…	ffh	-	3.6.5.4	ko:K03106	ko02024,ko03060,ko03070,map02024,map03060,map03070	M00335	-	-	ko00000,ko00001,ko00002,ko01000,ko02044	3.A.5.1,3.A.5.2,3.A.5.7,3.A.5.8,3.A.5.9	-	-	SRP54,SRP54_N,SRP_SPB
F2MM_01325	86106.I862_05655	6.22e-154	448.0	COG0477@1|root,COG0477@2|Bacteria,1MU46@1224|Proteobacteria,2TQVP@28211|Alphaproteobacteria,47GPZ@766|Rickettsiales	766|Rickettsiales	EGP	Sugar (and other) transporter	-	-	-	ko:K03762	-	-	-	-	ko00000,ko02000	2.A.1.6.4	-	-	MFS_1
F2MM_01340	86106.I862_06975	1.6e-44	153.0	COG0344@1|root,COG0344@2|Bacteria,1RD4Z@1224|Proteobacteria,2U7BZ@28211|Alphaproteobacteria,47FFZ@766|Rickettsiales	766|Rickettsiales	I	Catalyzes the transfer of an acyl group from acyl- phosphate (acyl-PO(4)) to glycerol-3-phosphate (G3P) to form lysophosphatidic acid (LPA). This enzyme utilizes acyl-phosphate as fatty acyl donor, but not acyl-CoA or acyl-ACP	plsY	-	2.3.1.15	ko:K08591	ko00561,ko00564,ko01100,ko01110,map00561,map00564,map01100,map01110	M00089	R00851,R09380	RC00004,RC00039,RC00041	ko00000,ko00001,ko00002,ko01000,ko01004	-	-	-	G3P_acyltransf
F2MM_01345	86106.I862_03700	2.21e-71	224.0	COG0293@1|root,COG0293@2|Bacteria,1MW1C@1224|Proteobacteria,2TSBW@28211|Alphaproteobacteria,47F9V@766|Rickettsiales	766|Rickettsiales	J	Specifically methylates the uridine in position 2552 of 23S rRNA at the 2'-O position of the ribose in the fully assembled 50S ribosomal subunit	ftsJ	-	2.1.1.166	ko:K02427	-	-	-	-	ko00000,ko01000,ko03009	-	-	-	FtsJ
F2MM_01350	86106.I862_04010	1.38e-114	346.0	COG1686@1|root,COG1686@2|Bacteria,1MUU7@1224|Proteobacteria,2TS1P@28211|Alphaproteobacteria,47F0C@766|Rickettsiales	766|Rickettsiales	M	Belongs to the peptidase S11 family	dacA	-	3.4.16.4	ko:K07258	ko00550,ko01100,map00550,map01100	-	-	-	ko00000,ko00001,ko01000,ko01002,ko01011	-	-	-	PBP5_C,Peptidase_S11
F2MM_01360	86106.I862_06960	1.52e-219	620.0	COG0154@1|root,COG0154@2|Bacteria,1MUVQ@1224|Proteobacteria,2TRFY@28211|Alphaproteobacteria,47F34@766|Rickettsiales	766|Rickettsiales	J	Allows the formation of correctly charged Gln-tRNA(Gln) through the transamidation of misacylated Glu-tRNA(Gln) in organisms which lack glutaminyl-tRNA synthetase. The reaction takes place in the presence of glutamine and ATP through an activated gamma-phospho-Glu-tRNA(Gln)	gatA	-	6.3.5.6,6.3.5.7	ko:K02433	ko00970,ko01100,map00970,map01100	-	R03905,R04212	RC00010	ko00000,ko00001,ko01000,ko03029	-	-	-	Amidase
F2MM_01365	86106.I862_06955	7.99e-238	665.0	COG0114@1|root,COG0114@2|Bacteria,1MUQI@1224|Proteobacteria,2TQM7@28211|Alphaproteobacteria,47EZ7@766|Rickettsiales	766|Rickettsiales	C	Involved in the TCA cycle. Catalyzes the stereospecific interconversion of fumarate to L-malate	fumC	-	4.2.1.2	ko:K01679	ko00020,ko00620,ko00720,ko01100,ko01110,ko01120,ko01130,ko01200,ko04934,ko05200,ko05211,map00020,map00620,map00720,map01100,map01110,map01120,map01130,map01200,map04934,map05200,map05211	M00009,M00011,M00173,M00376	R01082	RC00443	ko00000,ko00001,ko00002,ko01000	-	-	-	FumaraseC_C,Lyase_1
F2MM_01370	86106.I862_05225	3.26e-107	316.0	COG0745@1|root,COG0745@2|Bacteria,1MY2Z@1224|Proteobacteria,2TRFZ@28211|Alphaproteobacteria,47FIW@766|Rickettsiales	766|Rickettsiales	K	COG0745 Response regulators consisting of a CheY-like receiver domain and a winged-helix DNA-binding domain	phoB	-	-	ko:K07657	ko02020,map02020	M00434	-	-	ko00000,ko00001,ko00002,ko02022	-	-	-	Response_reg,Trans_reg_C
F2MM_01390	86106.I862_03655	6.09e-150	428.0	COG0752@1|root,COG0752@2|Bacteria,1MVCJ@1224|Proteobacteria,2TS2N@28211|Alphaproteobacteria,47EVV@766|Rickettsiales	766|Rickettsiales	J	glycyl-tRNA synthetase, alpha subunit	glyQ	-	6.1.1.14	ko:K01878	ko00970,map00970	M00360	R03654	RC00055,RC00523	ko00000,ko00001,ko00002,ko01000,ko01007,ko03016	-	-	-	tRNA-synt_2e
F2MM_01405	647113.Metok_1338	1.33e-09	62.8	COG0170@1|root,arCOG01880@2157|Archaea,2XXCK@28890|Euryarchaeota,23QYX@183939|Methanococci	183939|Methanococci	M	PFAM phosphatidate cytidylyltransferase	-	-	-	-	-	-	-	-	-	-	-	-	-
F2MM_01420	86106.I862_05070	4.5e-65	202.0	COG0102@1|root,COG0102@2|Bacteria,1RA11@1224|Proteobacteria,2U5FM@28211|Alphaproteobacteria,47FC7@766|Rickettsiales	766|Rickettsiales	J	This protein is one of the early assembly proteins of the 50S ribosomal subunit, although it is not seen to bind rRNA by itself. It is important during the early stages of 50S assembly	rplM	-	-	ko:K02871	ko03010,map03010	M00178,M00179	-	-	br01610,ko00000,ko00001,ko00002,ko03011	-	-	-	Ribosomal_L13
F2MM_01425	1528098.NOVO_04165	1.23e-62	196.0	COG0103@1|root,COG0103@2|Bacteria,1RD4A@1224|Proteobacteria,2U5B5@28211|Alphaproteobacteria,47FEQ@766|Rickettsiales	766|Rickettsiales	J	Belongs to the universal ribosomal protein uS9 family	rpsI	-	-	ko:K02996	ko03010,map03010	M00178,M00179	-	-	br01610,ko00000,ko00001,ko00002,ko03011	-	-	-	Ribosomal_S9
F2MM_01455	86106.I862_06075	5.1e-125	366.0	COG0330@1|root,COG0330@2|Bacteria,1MUM8@1224|Proteobacteria,2TRUY@28211|Alphaproteobacteria,47F2C@766|Rickettsiales	766|Rickettsiales	O	COG0330 Membrane protease subunits, stomatin prohibitin homologs	hflC1	-	-	-	-	-	-	-	-	-	-	-	Band_7,Band_7_C
F2MM_01465	86106.I862_06640	2.33e-87	277.0	COG0617@1|root,COG0617@2|Bacteria,1MVCS@1224|Proteobacteria,2TRPZ@28211|Alphaproteobacteria,47F80@766|Rickettsiales	766|Rickettsiales	H	Probable RNA and SrmB- binding site of polymerase A	pcnB	-	2.7.7.19	ko:K00970	ko03018,map03018	-	-	-	ko00000,ko00001,ko01000,ko03019	-	-	-	PolyA_pol,PolyA_pol_RNAbd
F2MM_01475	86106.I862_01520	1.73e-81	254.0	COG0679@1|root,COG0679@2|Bacteria,1RDRQ@1224|Proteobacteria,2U92D@28211|Alphaproteobacteria,47FA8@766|Rickettsiales	766|Rickettsiales	S	Auxin Efflux Carrier	-	-	-	ko:K07088	-	-	-	-	ko00000	-	-	-	Mem_trans
F2MM_01480	86106.I862_01515	4.37e-45	156.0	COG0593@1|root,COG0593@2|Bacteria,1N4PG@1224|Proteobacteria,2U96K@28211|Alphaproteobacteria,47FFT@766|Rickettsiales	766|Rickettsiales	L	ATPase involved in DNA replication initiation	-	-	-	-	-	-	-	-	-	-	-	-	Bac_DnaA
F2MM_01485	86106.I862_01510	6.74e-69	226.0	COG1565@1|root,COG1565@2|Bacteria,1N3CJ@1224|Proteobacteria,2TRHW@28211|Alphaproteobacteria,47F8U@766|Rickettsiales	766|Rickettsiales	S	Putative S-adenosyl-L-methionine-dependent methyltransferase	-	-	-	-	-	-	-	-	-	-	-	-	Methyltransf_28
F2MM_01495	86106.I862_05170	8.44e-120	349.0	COG3504@1|root,COG3504@2|Bacteria,1MVEF@1224|Proteobacteria,2U90J@28211|Alphaproteobacteria,47F7Y@766|Rickettsiales	766|Rickettsiales	U	Type IV secretory pathway, VirB9 components	trbG	-	-	ko:K03204	ko03070,map03070	M00333	-	-	ko00000,ko00001,ko00002,ko02044	3.A.7	-	-	CagX
F2MM_01510	86106.I862_05030	9.7e-223	625.0	COG0372@1|root,COG0372@2|Bacteria,1MUKX@1224|Proteobacteria,2TS63@28211|Alphaproteobacteria,47EUJ@766|Rickettsiales	766|Rickettsiales	H	Belongs to the citrate synthase family	gltA	-	2.3.3.1	ko:K01647	ko00020,ko00630,ko01100,ko01110,ko01120,ko01130,ko01200,ko01210,ko01230,map00020,map00630,map01100,map01110,map01120,map01130,map01200,map01210,map01230	M00009,M00010,M00012,M00740	R00351	RC00004,RC00067	br01601,ko00000,ko00001,ko00002,ko01000	-	-	-	Citrate_synt
F2MM_01515	86106.I862_06055	1.25e-131	397.0	COG0661@1|root,COG0661@2|Bacteria,1MU1Z@1224|Proteobacteria,2TS87@28211|Alphaproteobacteria,47EUS@766|Rickettsiales	766|Rickettsiales	H	Is probably a protein kinase regulator of UbiI activity which is involved in aerobic coenzyme Q (ubiquinone) biosynthesis	ubiB	-	-	ko:K03688	-	-	-	-	ko00000	-	-	-	ABC1,APH
F2MM_01520	86106.I862_06050	2.26e-111	328.0	COG2857@1|root,COG2857@2|Bacteria,1QFU2@1224|Proteobacteria,2TUHX@28211|Alphaproteobacteria,47EWJ@766|Rickettsiales	766|Rickettsiales	C	Cytochrome c1	petC	-	-	ko:K00413	ko00190,ko01100,ko02020,ko04260,ko04714,ko04932,ko05010,ko05012,ko05016,map00190,map01100,map02020,map04260,map04714,map04932,map05010,map05012,map05016	M00151,M00152	-	-	ko00000,ko00001,ko00002	-	-	-	Cytochrom_C1
F2MM_01535	86106.I862_02255	8.51e-102	297.0	COG0377@1|root,COG0377@2|Bacteria,1MUI2@1224|Proteobacteria,2TQK3@28211|Alphaproteobacteria,47EZV@766|Rickettsiales	766|Rickettsiales	C	Couples the redox reaction to proton translocation (for every two electrons transferred, four hydrogen ions are translocated across the cytoplasmic membrane), and thus conserves the redox energy in a proton gradient	nuoB	-	1.6.5.3,1.6.99.3	ko:K00331,ko:K03940	ko00190,ko01100,ko04714,ko04723,ko04932,ko05010,ko05012,ko05016,map00190,map01100,map04714,map04723,map04932,map05010,map05012,map05016	M00143,M00144	R11945	RC00061	ko00000,ko00001,ko00002,ko01000	3.D.1,3.D.1.6	-	-	Oxidored_q6
F2MM_01540	86106.I862_02260	7.58e-49	159.0	COG0838@1|root,COG0838@2|Bacteria,1RGUT@1224|Proteobacteria,2U72Q@28211|Alphaproteobacteria,47FH2@766|Rickettsiales	766|Rickettsiales	C	NDH-1 shuttles electrons from NADH, via FMN and iron- sulfur (Fe-S) centers, to quinones in the respiratory chain. The immediate electron acceptor for the enzyme in this species is believed to be ubiquinone. Couples the redox reaction to proton translocation (for every two electrons transferred, four hydrogen ions are translocated across the cytoplasmic membrane), and thus conserves the redox ene…	nuoA	-	1.6.5.3	ko:K00330	ko00190,ko01100,map00190,map01100	M00144	R11945	RC00061	ko00000,ko00001,ko00002,ko01000	3.D.1	-	-	Oxidored_q4
F2MM_01545	1207063.P24_00830	1.87e-48	157.0	COG0633@1|root,COG0633@2|Bacteria,1RHDC@1224|Proteobacteria,2U97J@28211|Alphaproteobacteria,2JSV5@204441|Rhodospirillales	204441|Rhodospirillales	C	Ferredoxin	-	-	-	ko:K04755	-	-	-	-	ko00000	-	-	-	Fer2
F2MM_01550	86106.I862_02270	1.63e-23	95.1	COG1862@1|root,COG1862@2|Bacteria,1MZT2@1224|Proteobacteria,2UBZ6@28211|Alphaproteobacteria,47FKT@766|Rickettsiales	766|Rickettsiales	U	The SecYEG-SecDF-YajC-YidC holo-translocon (HTL) protein secretase insertase is a supercomplex required for protein secretion, insertion of proteins into membranes, and assembly of membrane protein complexes. While the SecYEG complex is essential for assembly of a number of proteins and complexes, the SecDF- YajC-YidC subcomplex facilitates these functions	yajC	-	-	ko:K03210	ko02024,ko03060,ko03070,map02024,map03060,map03070	M00335	-	-	ko00000,ko00001,ko00002,ko02044	3.A.5.1,3.A.5.2	-	-	YajC
F2MM_01555	1453505.JASY01000008_gene786	4.07e-29	120.0	COG3023@1|root,COG3023@2|Bacteria,4NE38@976|Bacteroidetes,1HX02@117743|Flavobacteriia,2NSXD@237|Flavobacterium	976|Bacteroidetes	V	N-acetylmuramoyl-L-alanine amidase	amiD	-	3.5.1.28	ko:K01447,ko:K11066	-	-	R04112	RC00064,RC00141	ko00000,ko01000,ko01011	-	-	-	Amidase_2,PG_binding_1
F2MM_01560	86106.I862_03080	2.78e-91	276.0	COG0500@1|root,COG2226@2|Bacteria,1MX8I@1224|Proteobacteria,2TRWR@28211|Alphaproteobacteria,47F63@766|Rickettsiales	766|Rickettsiales	H	Methyltransferase required for the conversion of demethylmenaquinol (DMKH2) to menaquinol (MKH2) and the conversion of 2-polyprenyl-6-methoxy-1,4-benzoquinol (DDMQH2) to 2- polyprenyl-3-methyl-6-methoxy-1,4-benzoquinol (DMQH2)	ubiE	-	2.1.1.163,2.1.1.201	ko:K03183	ko00130,ko01100,ko01110,map00130,map01100,map01110	M00116,M00117	R04990,R04993,R06859,R08774,R09736	RC00003,RC01253,RC01662	ko00000,ko00001,ko00002,ko01000	-	-	-	Ubie_methyltran
F2MM_01565	86106.I862_01220	1.17e-62	208.0	COG1619@1|root,COG1619@2|Bacteria,1MWIY@1224|Proteobacteria,2U9SX@28211|Alphaproteobacteria,47FCZ@766|Rickettsiales	766|Rickettsiales	V	proteins, homologs of microcin C7 resistance protein MccF	mccF	-	3.4.17.13	ko:K01297	-	-	-	-	ko00000,ko01000,ko01002,ko01011	-	-	-	Peptidase_S66
F2MM_01570	1528098.NOVO_07345	1.45e-95	300.0	COG1519@1|root,COG1519@2|Bacteria,1MU9F@1224|Proteobacteria,2TS37@28211|Alphaproteobacteria,47EVA@766|Rickettsiales	766|Rickettsiales	M	Involved in lipopolysaccharide (LPS) biosynthesis. Catalyzes the transfer of 3-deoxy-D-manno-octulosonate (Kdo) residue(s) from CMP-Kdo to lipid IV(A), the tetraacyldisaccharide- 1,4'-bisphosphate precursor of lipid A	waaA	-	2.4.99.12,2.4.99.13,2.4.99.14,2.4.99.15	ko:K02527	ko00540,ko01100,map00540,map01100	M00060,M00080	R04658,R05074,R09763	RC00009,RC00077,RC00247	ko00000,ko00001,ko00002,ko01000,ko01003,ko01005	-	GT30	-	Glycos_transf_N
F2MM_01575	86106.I862_06155	6.11e-25	97.1	COG0718@1|root,COG0718@2|Bacteria,1RGZD@1224|Proteobacteria,2UBQB@28211|Alphaproteobacteria,47FQK@766|Rickettsiales	766|Rickettsiales	S	Binds to DNA and alters its conformation. May be involved in regulation of gene expression, nucleoid organization and DNA protection	-	-	-	ko:K09747	-	-	-	-	ko00000	-	-	-	YbaB_DNA_bd
F2MM_01580	86106.I862_06150	1.53e-140	423.0	COG2812@1|root,COG2812@2|Bacteria,1MVCK@1224|Proteobacteria,2TRPB@28211|Alphaproteobacteria,47EXT@766|Rickettsiales	766|Rickettsiales	H	DNA polymerase III is a complex, multichain enzyme responsible for most of the replicative synthesis in bacteria. This DNA polymerase also exhibits 3' to 5' exonuclease activity	dnaX	-	2.7.7.7	ko:K02343	ko00230,ko00240,ko01100,ko03030,ko03430,ko03440,map00230,map00240,map01100,map03030,map03430,map03440	M00260	R00375,R00376,R00377,R00378	RC02795	ko00000,ko00001,ko00002,ko01000,ko03032,ko03400	-	-	-	DNA_pol3_delta2,DNA_pol3_gamma3,DUF3646
F2MM_01585	1122963.AUHB01000006_gene2610	7.9e-10	62.4	COG0758@1|root,COG0758@2|Bacteria,1MVF6@1224|Proteobacteria,2TRQE@28211|Alphaproteobacteria,36XRZ@31993|Methylocystaceae	28211|Alphaproteobacteria	LU	DNA recombination-mediator protein A	dprA	-	-	ko:K04096	-	-	-	-	ko00000	-	-	-	DNA_processg_A
F2MM_01600	86106.I862_01910	9.49e-172	491.0	COG0045@1|root,COG0045@2|Bacteria,1MVCE@1224|Proteobacteria,2TRXK@28211|Alphaproteobacteria,47EYN@766|Rickettsiales	766|Rickettsiales	F	Succinyl-CoA synthetase functions in the citric acid cycle (TCA), coupling the hydrolysis of succinyl-CoA to the synthesis of either ATP or GTP and thus represents the only step of substrate-level phosphorylation in the TCA. The beta subunit provides nucleotide specificity of the enzyme and binds the substrate succinate, while the binding sites for coenzyme A and phosphate are found in the alpha …	sucC	GO:0003674,GO:0003824,GO:0004774,GO:0004775,GO:0006082,GO:0006091,GO:0006099,GO:0006101,GO:0008150,GO:0008152,GO:0009060,GO:0009987,GO:0015980,GO:0016874,GO:0016877,GO:0016878,GO:0016999,GO:0017144,GO:0019752,GO:0043436,GO:0044237,GO:0044238,GO:0044281,GO:0045333,GO:0055114,GO:0071704,GO:0072350	6.2.1.5	ko:K01903	ko00020,ko00640,ko00660,ko00720,ko01100,ko01110,ko01120,ko01130,ko01200,map00020,map00640,map00660,map00720,map01100,map01110,map01120,map01130,map01200	M00009,M00011,M00173,M00374,M00620	R00405,R02404	RC00004,RC00014	ko00000,ko00001,ko00002,ko01000	-	-	-	ATP-grasp_2,Ligase_CoA
F2MM_01605	86106.I862_01915	2.7e-169	477.0	COG0074@1|root,COG0074@2|Bacteria,1MUGA@1224|Proteobacteria,2TQKB@28211|Alphaproteobacteria,47EV4@766|Rickettsiales	766|Rickettsiales	C	Succinyl-CoA synthetase functions in the citric acid cycle (TCA), coupling the hydrolysis of succinyl-CoA to the synthesis of either ATP or GTP and thus represents the only step of substrate-level phosphorylation in the TCA. The alpha subunit of the enzyme binds the substrates coenzyme A and phosphate, while succinate binding and nucleotide specificity is provided by the beta subunit	sucD	-	6.2.1.5	ko:K01902	ko00020,ko00640,ko00660,ko00720,ko01100,ko01110,ko01120,ko01130,ko01200,map00020,map00640,map00660,map00720,map01100,map01110,map01120,map01130,map01200	M00009,M00011,M00173,M00374,M00620	R00405,R02404	RC00004,RC00014	ko00000,ko00001,ko00002,ko01000	-	-	-	CoA_binding,Ligase_CoA
F2MM_01615	1096769.Pelub83DRAFT_1187	9.55e-172	492.0	COG0436@1|root,COG0436@2|Bacteria,1MW0Z@1224|Proteobacteria,2TRPK@28211|Alphaproteobacteria,4BPDV@82117|unclassified Alphaproteobacteria	28211|Alphaproteobacteria	E	PFAM Aminotransferase class I and II	aatA	-	2.6.1.1	ko:K00812	ko00220,ko00250,ko00270,ko00330,ko00350,ko00360,ko00400,ko00401,ko00950,ko00960,ko01100,ko01110,ko01130,ko01210,ko01230,map00220,map00250,map00270,map00330,map00350,map00360,map00400,map00401,map00950,map00960,map01100,map01110,map01130,map01210,map01230	-	R00355,R00694,R00734,R00896,R02433,R02619,R05052	RC00006	ko00000,ko00001,ko01000,ko01007	-	-	-	Aminotran_1_2
F2MM_01620	1144932.ATTF01000005_gene975	6.18e-56	181.0	COG0242@1|root,COG0242@2|Bacteria,1RA2P@1224|Proteobacteria,2U797@28211|Alphaproteobacteria,4BQGS@82117|unclassified Alphaproteobacteria	28211|Alphaproteobacteria	J	Removes the formyl group from the N-terminal Met of newly synthesized proteins. Requires at least a dipeptide for an efficient rate of reaction. N-terminal L-methionine is a prerequisite for activity but the enzyme has broad specificity at other positions	def	GO:0003674,GO:0003824,GO:0006464,GO:0006807,GO:0008150,GO:0008152,GO:0009987,GO:0016787,GO:0016810,GO:0016811,GO:0018193,GO:0018206,GO:0019538,GO:0031365,GO:0036211,GO:0042586,GO:0043170,GO:0043412,GO:0043686,GO:0044237,GO:0044238,GO:0044260,GO:0044267,GO:0071704,GO:1901564	3.5.1.31,3.5.1.88	ko:K01450,ko:K01462	ko00270,ko00630,map00270,map00630	-	R00653	RC00165,RC00323	ko00000,ko00001,ko01000	-	-	-	Pep_deformylase
F2MM_01635	86106.I862_06005	1.32e-105	313.0	COG1235@1|root,COG1235@2|Bacteria,1MVJH@1224|Proteobacteria,2TQQN@28211|Alphaproteobacteria,47FEF@766|Rickettsiales	766|Rickettsiales	S	Metal-dependent hydrolases of the beta-lactamase superfamily I	phnP	-	3.1.4.55	ko:K06167	ko00440,map00440	-	R10205	RC00296	ko00000,ko00001,ko01000	-	-	-	Lactamase_B_2
F2MM_01665	237727.NAP1_12903	6.69e-54	171.0	COG1146@1|root,COG1146@2|Bacteria,1RH5I@1224|Proteobacteria,2U98K@28211|Alphaproteobacteria,2K4E8@204457|Sphingomonadales	204457|Sphingomonadales	C	Ferredoxins are iron-sulfur proteins that transfer electrons in a wide variety of metabolic reactions	-	-	-	ko:K05524	-	-	-	-	ko00000	-	-	-	DUF3470,Fer4,Fer4_4
F2MM_01670	1528098.NOVO_05880	2.43e-12	68.2	COG0797@1|root,COG0797@2|Bacteria,1MZ8S@1224|Proteobacteria,2TUER@28211|Alphaproteobacteria,47FIP@766|Rickettsiales	766|Rickettsiales	M	Lytic transglycosylase with a strong preference for naked glycan strands that lack stem peptides	rlpA	-	-	ko:K03642	-	-	-	-	ko00000	-	-	-	DPBB_1,SPOR
F2MM_01685	86106.I862_00585	1.58e-93	303.0	COG2217@1|root,COG2217@2|Bacteria,1MU08@1224|Proteobacteria,2TR80@28211|Alphaproteobacteria,47FQV@766|Rickettsiales	766|Rickettsiales	P	E1-E2 ATPase	-	-	3.6.3.4	ko:K01533	-	-	R00086	RC00002	ko00000,ko01000	3.A.3.5	-	-	E1-E2_ATPase,HMA,Hydrolase
F2MM_01690	459495.SPLC1_S083010	2.02e-17	83.2	COG2217@1|root,COG2217@2|Bacteria,1G05S@1117|Cyanobacteria,1H715@1150|Oscillatoriales	1117|Cyanobacteria	P	ATPase, P-type (transporting), HAD superfamily, subfamily IC	zntA	GO:0005575,GO:0005623,GO:0005886,GO:0016020,GO:0044464,GO:0071944	3.6.3.4	ko:K01533	-	-	R00086	RC00002	ko00000,ko01000	3.A.3.5	-	-	E1-E2_ATPase,HMA,Hydrolase
F2MM_01700	1238182.C882_2776	1.24e-46	160.0	COG0546@1|root,COG0546@2|Bacteria,1RDW2@1224|Proteobacteria,2U7C9@28211|Alphaproteobacteria,2JS4Z@204441|Rhodospirillales	204441|Rhodospirillales	S	haloacid dehalogenase-like hydrolase	-	-	3.1.3.18	ko:K01091	ko00630,ko01100,ko01110,ko01130,map00630,map01100,map01110,map01130	-	R01334	RC00017	ko00000,ko00001,ko01000	-	-	-	HAD_2
F2MM_01705	86106.I862_03315	8.06e-109	322.0	COG0384@1|root,COG0384@2|Bacteria,1R9X4@1224|Proteobacteria,2U4TZ@28211|Alphaproteobacteria	28211|Alphaproteobacteria	CO	phenazine biosynthesis protein	-	-	-	-	-	-	-	-	-	-	-	-	PhzC-PhzF
F2MM_01710	86106.I862_03310	7.13e-87	259.0	COG2131@1|root,COG2131@2|Bacteria,1RD1P@1224|Proteobacteria,2UD7X@28211|Alphaproteobacteria,47G99@766|Rickettsiales	766|Rickettsiales	F	MafB19-like deaminase	-	-	3.5.4.12	ko:K01493	ko00240,ko01100,map00240,map01100	M00429	R01663	RC00074	ko00000,ko00001,ko00002,ko01000,ko02044	-	-	-	dCMP_cyt_deam_1
F2MM_01745	1121022.ABENE_21525	2.42e-15	81.6	COG4230@1|root,COG4230@2|Bacteria,1QXGP@1224|Proteobacteria,2TZG1@28211|Alphaproteobacteria	28211|Alphaproteobacteria	C	Aldehyde dehydrogenase family	-	-	-	-	-	-	-	-	-	-	-	-	Aldedh
F2MM_01790	86106.I862_03180	2.41e-47	161.0	COG0632@1|root,COG0632@2|Bacteria,1MWJR@1224|Proteobacteria,2TSKM@28211|Alphaproteobacteria,47FG4@766|Rickettsiales	766|Rickettsiales	L	The RuvA-RuvB complex in the presence of ATP renatures cruciform structure in supercoiled DNA with palindromic sequence, indicating that it may promote strand exchange reactions in homologous recombination. RuvAB is a helicase that mediates the Holliday junction migration by localized denaturation and reannealing. RuvA stimulates, in the presence of DNA, the weak ATPase activity of RuvB	ruvA	-	3.6.4.12	ko:K03550	ko03440,map03440	-	-	-	ko00000,ko00001,ko01000,ko03400	-	-	-	HHH_5,RuvA_C,RuvA_N
F2MM_01800	86106.I862_05945	3.24e-195	554.0	COG0112@1|root,COG0112@2|Bacteria,1MUIS@1224|Proteobacteria,2TQKT@28211|Alphaproteobacteria,47F0T@766|Rickettsiales	766|Rickettsiales	E	Catalyzes the reversible interconversion of serine and glycine with tetrahydrofolate (THF) serving as the one-carbon carrier. This reaction serves as the major source of one-carbon groups required for the biosynthesis of purines, thymidylate, methionine, and other important biomolecules. Also exhibits THF- independent aldolase activity toward beta-hydroxyamino acids, producing glycine and aldehyd…	glyA	-	2.1.2.1	ko:K00600	ko00260,ko00460,ko00630,ko00670,ko00680,ko01100,ko01110,ko01120,ko01130,ko01200,ko01230,ko01523,map00260,map00460,map00630,map00670,map00680,map01100,map01110,map01120,map01130,map01200,map01230,map01523	M00140,M00141,M00346,M00532	R00945,R09099	RC00022,RC00112,RC01583,RC02958	ko00000,ko00001,ko00002,ko01000	-	-	-	SHMT
F2MM_01805	86106.I862_03950	8.55e-49	166.0	COG0220@1|root,COG0220@2|Bacteria,1MUWJ@1224|Proteobacteria,2TUU9@28211|Alphaproteobacteria,47FD5@766|Rickettsiales	766|Rickettsiales	J	Catalyzes the formation of N(7)-methylguanine at position 46 (m7G46) in tRNA	trmB	-	2.1.1.33	ko:K03439	-	-	-	-	ko00000,ko01000,ko03016	-	-	-	Methyltransf_4
F2MM_01830	315456.RF_0233	4.17e-128	384.0	COG0477@1|root,COG0477@2|Bacteria,1RG0P@1224|Proteobacteria,2U7W3@28211|Alphaproteobacteria,47F8M@766|Rickettsiales	766|Rickettsiales	EGP	COG0477 Permeases of the major facilitator superfamily	proP4	-	-	-	-	-	-	-	-	-	-	-	MFS_1,Sugar_tr
F2MM_01840	86106.I862_03745	2.21e-35	131.0	COG3485@1|root,COG3485@2|Bacteria,1MUYX@1224|Proteobacteria,2TU2C@28211|Alphaproteobacteria,47FMM@766|Rickettsiales	766|Rickettsiales	Q	Protocatechuate 3,4-dioxygenase beta subunit	-	-	1.13.11.3	ko:K00449	ko00362,ko00624,ko01100,ko01120,ko01220,map00362,map00624,map01100,map01120,map01220	-	R01631,R03549	RC00388,RC00953	br01602,ko00000,ko00001,ko01000	-	-	-	Dioxygenase_C
F2MM_01855	86106.I862_02365	1.23e-136	398.0	COG0492@1|root,COG0492@2|Bacteria,1MW14@1224|Proteobacteria,2TSKU@28211|Alphaproteobacteria,47EYP@766|Rickettsiales	766|Rickettsiales	C	reductase	trxB2	-	1.8.1.9	ko:K00384	ko00450,map00450	-	R02016,R03596,R09372	RC00013,RC02518,RC02873	ko00000,ko00001,ko01000	-	-	-	Pyr_redox_2,Pyr_redox_3
F2MM_01860	86106.I862_02370	3.65e-111	330.0	COG0190@1|root,COG0190@2|Bacteria,1MWU4@1224|Proteobacteria,2TRZZ@28211|Alphaproteobacteria,47EXQ@766|Rickettsiales	766|Rickettsiales	F	Catalyzes the oxidation of 5,10- methylenetetrahydrofolate to 5,10-methenyltetrahydrofolate and then the hydrolysis of 5,10-methenyltetrahydrofolate to 10- formyltetrahydrofolate	folD	-	1.5.1.5,3.5.4.9	ko:K01491	ko00670,ko00720,ko01100,ko01120,ko01200,map00670,map00720,map01100,map01120,map01200	M00140,M00377	R01220,R01655	RC00202,RC00578	ko00000,ko00001,ko00002,ko01000	-	-	-	THF_DHG_CYH,THF_DHG_CYH_C
F2MM_01865	86106.I862_02375	4.97e-91	279.0	COG1295@1|root,COG1295@2|Bacteria,1MXQA@1224|Proteobacteria,2TTN5@28211|Alphaproteobacteria,47F7W@766|Rickettsiales	766|Rickettsiales	S	Ribonuclease, BN	rbn	-	-	ko:K07058	-	-	-	-	ko00000	-	-	-	Virul_fac_BrkB
F2MM_01870	86106.I862_05565	1.64e-192	568.0	COG1200@1|root,COG1200@2|Bacteria,1MWN2@1224|Proteobacteria,2TR86@28211|Alphaproteobacteria,47EZA@766|Rickettsiales	766|Rickettsiales	L	ATP-dependent DNA helicase (RecG)	recG	-	3.6.4.12	ko:K03655	ko03440,map03440	-	-	-	ko00000,ko00001,ko01000,ko03400	-	-	-	DEAD,Helicase_C,RecG_wedge
F2MM_01875	86106.I862_01150	1.86e-30	110.0	COG0776@1|root,COG0776@2|Bacteria,1MZ7M@1224|Proteobacteria,2UBR5@28211|Alphaproteobacteria	28211|Alphaproteobacteria	K	This protein is one of the two subunits of integration host factor, a specific DNA-binding protein that functions in genetic recombination as well as in transcriptional and translational control	himD	GO:0003674,GO:0003676,GO:0003677,GO:0005488,GO:0005575,GO:0005622,GO:0005623,GO:0005737,GO:0005829,GO:0008150,GO:0009889,GO:0010556,GO:0019219,GO:0019222,GO:0031323,GO:0031326,GO:0044424,GO:0044444,GO:0044464,GO:0050789,GO:0050794,GO:0051171,GO:0051252,GO:0060255,GO:0065007,GO:0080090,GO:0097159,GO:1901363,GO:1903506,GO:2001141	-	ko:K05788	-	-	-	-	ko00000,ko03032,ko03036,ko03400	-	-	-	Bac_DNA_binding
F2MM_01885	765952.PUV_17710	6.52e-13	72.0	COG1231@1|root,COG1231@2|Bacteria,2JGTF@204428|Chlamydiae	204428|Chlamydiae	E	Flavin containing amine oxidoreductase	-	-	1.4.3.4	ko:K00274	ko00260,ko00330,ko00340,ko00350,ko00360,ko00380,ko00950,ko00982,ko01100,ko01110,ko04726,ko04728,ko05030,ko05031,ko05034,map00260,map00330,map00340,map00350,map00360,map00380,map00950,map00982,map01100,map01110,map04726,map04728,map05030,map05031,map05034	M00135	R02173,R02382,R02529,R02532,R02613,R02908,R02919,R04025,R04300,R04674,R04890,R04893,R04894,R04907,R04908,R08346,R08347,R08348,R11354	RC00062,RC00160,RC00225,RC00676,RC00807,RC00808,RC01808,RC02226,RC02713	ko00000,ko00001,ko00002,ko01000	-	-	-	Amino_oxidase
F2MM_01900	338963.Pcar_0041	2.06e-16	80.9	COG0591@1|root,COG0591@2|Bacteria,1QZ58@1224|Proteobacteria	1224|Proteobacteria	E	Belongs to the sodium solute symporter (SSF) (TC 2.A.21) family	-	-	-	ko:K03307,ko:K11928	-	-	-	-	ko00000,ko02000	2.A.21,2.A.21.2	-	-	SSF
F2MM_01905	86106.I862_03835	3.98e-55	174.0	COG0292@1|root,COG0292@2|Bacteria,1RGU2@1224|Proteobacteria,2U756@28211|Alphaproteobacteria,47FE9@766|Rickettsiales	766|Rickettsiales	J	Binds directly to 23S ribosomal RNA and is necessary for the in vitro assembly process of the 50S ribosomal subunit. It is not involved in the protein synthesizing functions of that subunit	rplT	-	-	ko:K02887	ko03010,map03010	M00178	-	-	br01610,ko00000,ko00001,ko00002,ko03011	-	-	-	Ribosomal_L20
F2MM_01910	86106.I862_03840	3.69e-24	92.4	COG0291@1|root,COG0291@2|Bacteria,1N6V4@1224|Proteobacteria,2UF6K@28211|Alphaproteobacteria,47FS5@766|Rickettsiales	766|Rickettsiales	J	Belongs to the bacterial ribosomal protein bL35 family	rpmI	-	-	ko:K02916	ko03010,map03010	M00178	-	-	br01610,ko00000,ko00001,ko00002,ko03011	-	-	-	Ribosomal_L35p
F2MM_01920	1408444.JHYC01000017_gene1991	2.62e-10	60.8	COG2145@1|root,COG2145@2|Bacteria,1MVES@1224|Proteobacteria,1RRAE@1236|Gammaproteobacteria,1JE5C@118969|Legionellales	118969|Legionellales	H	Catalyzes the phosphorylation of the hydroxyl group of 4-methyl-5-beta-hydroxyethylthiazole (THZ)	thiM	-	2.7.1.50	ko:K00878	ko00730,ko01100,map00730,map01100	M00127	R04448	RC00002,RC00017	ko00000,ko00001,ko00002,ko01000	-	-	-	HK
F2MM_01925	1122165.AUHS01000010_gene844	1.41e-21	92.0	COG2145@1|root,COG2145@2|Bacteria,1MVES@1224|Proteobacteria,1RRAE@1236|Gammaproteobacteria,1JE5C@118969|Legionellales	118969|Legionellales	H	Catalyzes the phosphorylation of the hydroxyl group of 4-methyl-5-beta-hydroxyethylthiazole (THZ)	thiM	-	2.7.1.50	ko:K00878	ko00730,ko01100,map00730,map01100	M00127	R04448	RC00002,RC00017	ko00000,ko00001,ko00002,ko01000	-	-	-	HK
F2MM_01930	1163389.OOM_0365	5.01e-34	127.0	COG0611@1|root,COG0611@2|Bacteria,1MU9X@1224|Proteobacteria,1RNHU@1236|Gammaproteobacteria,460FC@72273|Thiotrichales	72273|Thiotrichales	H	Catalyzes the ATP-dependent phosphorylation of thiamine- monophosphate (TMP) to form thiamine-pyrophosphate (TPP), the active form of vitamin B1	thiL	-	2.7.4.16	ko:K00946	ko00730,ko01100,map00730,map01100	M00127	R00617	RC00002	ko00000,ko00001,ko00002,ko01000	-	-	-	AIRS,AIRS_C
F2MM_01940	86106.I862_03595	6.61e-245	677.0	COG0050@1|root,COG0050@2|Bacteria,1MVC0@1224|Proteobacteria,2TQP8@28211|Alphaproteobacteria,47EUU@766|Rickettsiales	766|Rickettsiales	J	This protein promotes the GTP-dependent binding of aminoacyl-tRNA to the A-site of ribosomes during protein biosynthesis	tuf	-	-	ko:K02358	-	-	-	-	ko00000,ko03012,ko03029,ko04147	-	-	-	GTP_EFTU,GTP_EFTU_D2,GTP_EFTU_D3
F2MM_01945	86106.I862_05910	0.0	1076.0	COG0480@1|root,COG0480@2|Bacteria,1MUCV@1224|Proteobacteria,2TQVI@28211|Alphaproteobacteria,47EWM@766|Rickettsiales	766|Rickettsiales	J	Catalyzes the GTP-dependent ribosomal translocation step during translation elongation. During this step, the ribosome changes from the pre-translocational (PRE) to the post- translocational (POST) state as the newly formed A-site-bound peptidyl-tRNA and P-site-bound deacylated tRNA move to the P and E sites, respectively. Catalyzes the coordinated movement of the two tRNA molecules, the mRNA and…	fusA	-	-	ko:K02355	-	-	-	-	ko00000,ko03012,ko03029	-	-	-	EFG_C,EFG_II,EFG_IV,GTP_EFTU,GTP_EFTU_D2
F2MM_01950	86106.I862_05915	1.08e-60	191.0	COG0049@1|root,COG0049@2|Bacteria,1MXC8@1224|Proteobacteria,2TSI8@28211|Alphaproteobacteria,47FAF@766|Rickettsiales	766|Rickettsiales	J	One of the primary rRNA binding proteins, it binds directly to 16S rRNA where it nucleates assembly of the head domain of the 30S subunit. Is located at the subunit interface close to the decoding center, probably blocks exit of the E-site tRNA	rpsG	-	-	ko:K02992	ko03010,map03010	M00178,M00179	-	-	br01610,ko00000,ko00001,ko00002,ko03011	-	-	-	Ribosomal_S7
F2MM_01955	626887.J057_13943	5.94e-70	212.0	COG0048@1|root,COG0048@2|Bacteria,1RCWY@1224|Proteobacteria,1S3WB@1236|Gammaproteobacteria,466U5@72275|Alteromonadaceae	1236|Gammaproteobacteria	J	Interacts with and stabilizes bases of the 16S rRNA that are involved in tRNA selection in the A site and with the mRNA backbone. Located at the interface of the 30S and 50S subunits, it traverses the body of the 30S subunit contacting proteins on the other side and probably holding the rRNA structure together. The combined cluster of proteins S8, S12 and S17 appears to hold together the shoulder…	rpsL	GO:0000372,GO:0000375,GO:0000376,GO:0003674,GO:0003676,GO:0003723,GO:0003735,GO:0005198,GO:0005488,GO:0005575,GO:0005622,GO:0005623,GO:0005737,GO:0005829,GO:0005840,GO:0006139,GO:0006396,GO:0006412,GO:0006518,GO:0006725,GO:0006807,GO:0008150,GO:0008152,GO:0008380,GO:0009058,GO:0009059,GO:0009893,GO:0009987,GO:0010467,GO:0010468,GO:0010604,GO:0010628,GO:0015935,GO:0016070,GO:0019219,GO:0019222,GO:…	-	ko:K02950	ko03010,map03010	M00178,M00179	-	-	br01610,ko00000,ko00001,ko00002,ko03011	-	-	-	Ribosom_S12_S23
F2MM_01980	644076.SCH4B_4050	6.54e-109	335.0	COG1207@1|root,COG1207@2|Bacteria,1MUPH@1224|Proteobacteria,2TQPS@28211|Alphaproteobacteria,4NA1Y@97050|Ruegeria	28211|Alphaproteobacteria	M	Catalyzes the last two sequential reactions in the de novo biosynthetic pathway for UDP-N-acetylglucosamine (UDP- GlcNAc). The C-terminal domain catalyzes the transfer of acetyl group from acetyl coenzyme A to glucosamine-1-phosphate (GlcN-1-P) to produce N-acetylglucosamine-1-phosphate (GlcNAc-1-P), which is converted into UDP-GlcNAc by the transfer of uridine 5- monophosphate (from uridine 5-tr…	glmU	-	2.3.1.157,2.7.7.23	ko:K04042,ko:K11528	ko00520,ko01100,ko01130,map00520,map01100,map01130	M00362	R00416,R05332	RC00002,RC00004,RC00166	ko00000,ko00001,ko00002,ko01000	-	-	-	Hexapep,NTP_transf_3
F2MM_01990	86106.I862_03770	2.35e-126	372.0	COG0276@1|root,COG0276@2|Bacteria,1MVR1@1224|Proteobacteria,2TSMS@28211|Alphaproteobacteria,47EZ6@766|Rickettsiales	766|Rickettsiales	H	Catalyzes the ferrous insertion into protoporphyrin IX	hemH	-	4.99.1.1,4.99.1.9	ko:K01772	ko00860,ko01100,ko01110,map00860,map01100,map01110	M00121	R00310,R11329	RC01012	ko00000,ko00001,ko00002,ko01000	-	-	-	Ferrochelatase
F2MM_01995	86106.I862_06425	2.39e-78	248.0	COG0564@1|root,COG0564@2|Bacteria,1MVDX@1224|Proteobacteria,2TTQC@28211|Alphaproteobacteria,47FEX@766|Rickettsiales	766|Rickettsiales	J	ribosomal large subunit pseudouridine synthase	rluC	-	5.4.99.24	ko:K06179	-	-	-	-	ko00000,ko01000,ko03009	-	-	-	PseudoU_synth_2,S4
F2MM_02000	570417.WP0057	6.2e-59	187.0	COG0669@1|root,COG0669@2|Bacteria,1RD9F@1224|Proteobacteria,2U74H@28211|Alphaproteobacteria,47FFV@766|Rickettsiales	766|Rickettsiales	F	Reversibly transfers an adenylyl group from ATP to 4'- phosphopantetheine, yielding dephospho-CoA (dPCoA) and pyrophosphate	coaD	-	2.7.7.3	ko:K00954	ko00770,ko01100,map00770,map01100	M00120	R03035	RC00002	ko00000,ko00001,ko00002,ko01000	-	-	-	CTP_transf_like
F2MM_02005	264201.pc1323	1.46e-13	71.2	COG3039@1|root,COG3039@2|Bacteria	2|Bacteria	L	Transposase	-	-	-	-	-	-	-	-	-	-	-	-	DDE_Tnp_1_3
F2MM_02045	86106.I862_01025	8.76e-121	356.0	COG4974@1|root,COG4974@2|Bacteria,1QU6A@1224|Proteobacteria,2TS7W@28211|Alphaproteobacteria,47F59@766|Rickettsiales	766|Rickettsiales	L	Site-specific tyrosine recombinase, which acts by catalyzing the cutting and rejoining of the recombining DNA molecules. The XerC-XerD complex is essential to convert dimers of the bacterial chromosome into monomers to permit their segregation at cell division. It also contributes to the segregational stability of plasmids	xerC	-	-	ko:K03733	-	-	-	-	ko00000,ko03036	-	-	-	Phage_int_SAM_1,Phage_integrase
F2MM_02050	1528098.NOVO_01625	9.17e-100	310.0	COG1301@1|root,COG1301@2|Bacteria,1MU0Q@1224|Proteobacteria,2TRET@28211|Alphaproteobacteria,47F41@766|Rickettsiales	766|Rickettsiales	U	Belongs to the dicarboxylate amino acid cation symporter (DAACS) (TC 2.A.23) family	gltP	-	-	-	-	-	-	-	-	-	-	-	SDF
F2MM_02055	86106.I862_05755	2.44e-145	420.0	COG0533@1|root,COG0533@2|Bacteria,1MU6S@1224|Proteobacteria,2TSF7@28211|Alphaproteobacteria,47ET7@766|Rickettsiales	766|Rickettsiales	J	Required for the formation of a threonylcarbamoyl group on adenosine at position 37 (t(6)A37) in tRNAs that read codons beginning with adenine. Is involved in the transfer of the threonylcarbamoyl moiety of threonylcarbamoyl-AMP (TC-AMP) to the N6 group of A37, together with TsaE and TsaB. TsaD likely plays a direct catalytic role in this reaction	tsaD	-	2.3.1.234	ko:K01409	-	-	R10648	RC00070,RC00416	ko00000,ko01000,ko03016	-	-	-	Peptidase_M22
F2MM_02060	86106.I862_05750	2.83e-173	498.0	COG0442@1|root,COG0442@2|Bacteria,1MU7E@1224|Proteobacteria,2TQQ4@28211|Alphaproteobacteria,47EZQ@766|Rickettsiales	766|Rickettsiales	J	Catalyzes the attachment of proline to tRNA(Pro) in a two-step reaction proline is first activated by ATP to form Pro- AMP and then transferred to the acceptor end of tRNA(Pro)	proS	-	6.1.1.15	ko:K01881	ko00970,map00970	M00359,M00360	R03661	RC00055,RC00523	ko00000,ko00001,ko00002,ko01000,ko01007,ko03016	-	-	-	HGTP_anticodon,tRNA-synt_2b
F2MM_02070	856793.MICA_513	3.54e-65	211.0	COG0313@1|root,COG0313@2|Bacteria,1MU0E@1224|Proteobacteria,2TR14@28211|Alphaproteobacteria,4BPZC@82117|unclassified Alphaproteobacteria	28211|Alphaproteobacteria	H	Catalyzes the 2'-O-methylation of the ribose of cytidine 1402 (C1402) in 16S rRNA	rsmI	-	2.1.1.198	ko:K07056	-	-	-	-	ko00000,ko01000,ko03009	-	-	-	TP_methylase
F2MM_02080	1408444.JHYC01000003_gene664	1.54e-38	143.0	COG3039@1|root,COG3039@2|Bacteria,1Q9AW@1224|Proteobacteria,1RNU1@1236|Gammaproteobacteria,1JEXN@118969|Legionellales	118969|Legionellales	L	Transposase DDE domain	-	-	-	-	-	-	-	-	-	-	-	-	DDE_Tnp_1_3
F2MM_02095	86106.I862_05720	3.94e-63	203.0	COG0204@1|root,COG0204@2|Bacteria,1MY51@1224|Proteobacteria,2TT3P@28211|Alphaproteobacteria,47FBV@766|Rickettsiales	766|Rickettsiales	I	Phosphate acyltransferases	plsC	-	2.3.1.51	ko:K00655	ko00561,ko00564,ko01100,ko01110,map00561,map00564,map01100,map01110	M00089	R02241,R09381	RC00004,RC00037,RC00039	ko00000,ko00001,ko00002,ko01000,ko01004	-	-	-	Acyltransferase
F2MM_02135	86106.I862_01335	0.0	942.0	COG0481@1|root,COG0481@2|Bacteria,1MVZA@1224|Proteobacteria,2TR3H@28211|Alphaproteobacteria,47EUT@766|Rickettsiales	766|Rickettsiales	J	Required for accurate and efficient protein synthesis under certain stress conditions. May act as a fidelity factor of the translation reaction, by catalyzing a one-codon backward translocation of tRNAs on improperly translocated ribosomes. Back- translocation proceeds from a post-translocation (POST) complex to a pre-translocation (PRE) complex, thus giving elongation factor G a second chance to…	lepA	-	-	ko:K03596	ko05134,map05134	-	-	-	ko00000,ko00001	-	-	-	EFG_C,EFG_II,GTP_EFTU,GTP_EFTU_D2,LepA_C
F2MM_02140	86106.I862_07055	9.19e-191	545.0	COG0215@1|root,COG0215@2|Bacteria,1MV8H@1224|Proteobacteria,2TQQ1@28211|Alphaproteobacteria,47ETK@766|Rickettsiales	766|Rickettsiales	J	Belongs to the class-I aminoacyl-tRNA synthetase family	cysS	-	6.1.1.16	ko:K01883	ko00970,map00970	M00359,M00360	R03650	RC00055,RC00523	ko00000,ko00001,ko00002,ko01000,ko01007,ko03016	-	-	-	DALR_2,tRNA-synt_1e
F2MM_02145	1144888.CM001467_gene468	7.27e-106	324.0	COG0477@1|root,COG2814@2|Bacteria,1MW19@1224|Proteobacteria,2TRQD@28211|Alphaproteobacteria,47F4F@766|Rickettsiales	766|Rickettsiales	EGP	COG0477 Permeases of the major facilitator superfamily	bcr2	-	-	ko:K07552	-	-	-	-	ko00000,ko02000	2.A.1.2	-	-	MFS_1
F2MM_02175	86106.I862_00570	3.37e-196	556.0	COG1219@1|root,COG1219@2|Bacteria,1MVQK@1224|Proteobacteria,2TS3R@28211|Alphaproteobacteria,47F36@766|Rickettsiales	766|Rickettsiales	O	ATP-dependent specificity component of the Clp protease. It directs the protease to specific substrates. Can perform chaperone functions in the absence of ClpP	clpX	-	-	ko:K03544	ko04112,map04112	-	-	-	ko00000,ko00001,ko03110	-	-	-	AAA_2,ClpB_D2-small,zf-C4_ClpX
F2MM_02180	336407.RBE_0411	1.41e-100	299.0	COG0740@1|root,COG0740@2|Bacteria,1MV46@1224|Proteobacteria,2TR5M@28211|Alphaproteobacteria,47F4C@766|Rickettsiales	766|Rickettsiales	O	Cleaves peptides in various proteins in a process that requires ATP hydrolysis. Has a chymotrypsin-like activity. Plays a major role in the degradation of misfolded proteins	clpP	-	3.4.21.92	ko:K01358	ko04112,ko04212,map04112,map04212	-	-	-	ko00000,ko00001,ko01000,ko01002	-	-	-	CLP_protease
F2MM_02185	86106.I862_00580	3.77e-126	379.0	COG0544@1|root,COG0544@2|Bacteria,1MUJP@1224|Proteobacteria,2TS8W@28211|Alphaproteobacteria,47F6I@766|Rickettsiales	766|Rickettsiales	D	Involved in protein export. Acts as a chaperone by maintaining the newly synthesized protein in an open conformation. Functions as a peptidyl-prolyl cis-trans isomerase	tig	GO:0005575,GO:0005622,GO:0005623,GO:0005737,GO:0044424,GO:0044464	-	ko:K03545	-	-	-	-	ko00000	-	-	-	FKBP_C,Trigger_C,Trigger_N
F2MM_02190	86106.I862_02500	1.29e-70	230.0	COG0489@1|root,COG0489@2|Bacteria,1MU7R@1224|Proteobacteria,2TRDM@28211|Alphaproteobacteria,47F5F@766|Rickettsiales	766|Rickettsiales	D	Binds and transfers iron-sulfur (Fe-S) clusters to target apoproteins. Can hydrolyze ATP	mrp	-	-	ko:K03593	-	-	-	-	ko00000,ko03029,ko03036	-	-	-	FeS_assembly_P,ParA
F2MM_02195	86106.I862_02505	5.63e-103	316.0	COG0330@1|root,COG0330@2|Bacteria,1MUM2@1224|Proteobacteria,2TRTP@28211|Alphaproteobacteria,47EUY@766|Rickettsiales	766|Rickettsiales	O	HflC and HflK could encode or regulate a protease	hflK	-	-	ko:K04088	-	M00742	-	-	ko00000,ko00002,ko01000	-	-	-	Band_7
F2MM_02200	86106.I862_02510	1.17e-81	254.0	COG0330@1|root,COG0330@2|Bacteria,1MV7R@1224|Proteobacteria,2TRP4@28211|Alphaproteobacteria,47F07@766|Rickettsiales	766|Rickettsiales	O	HflC and HflK could regulate a protease	hflC	-	-	ko:K04087	-	M00742	-	-	ko00000,ko00002,ko01000	-	-	-	Band_7
F2MM_02220	86106.I862_01820	2.45e-174	499.0	COG0156@1|root,COG0156@2|Bacteria,1MVVH@1224|Proteobacteria,2TQXI@28211|Alphaproteobacteria,47EY2@766|Rickettsiales	766|Rickettsiales	H	5-aminolevulinic acid synthase	hemA	-	2.3.1.37	ko:K00643	ko00260,ko00860,ko01100,ko01110,map00260,map00860,map01100,map01110	-	R00830	RC00004,RC02815	ko00000,ko00001,ko01000,ko01007	-	-	-	Aminotran_1_2
F2MM_02230	86106.I862_01830	1.03e-152	445.0	COG0124@1|root,COG0124@2|Bacteria,1MV2K@1224|Proteobacteria,2TSTH@28211|Alphaproteobacteria,47ETM@766|Rickettsiales	766|Rickettsiales	J	histidyl-tRNA synthetase	hisS	-	6.1.1.21	ko:K01892	ko00970,map00970	M00359,M00360	R03655	RC00055,RC00523	ko00000,ko00001,ko00002,ko01000,ko01007,ko03016	-	-	-	HGTP_anticodon,tRNA-synt_His
F2MM_02235	86106.I862_01835	7.54e-112	330.0	COG1192@1|root,COG1192@2|Bacteria,1MVKR@1224|Proteobacteria,2TRZY@28211|Alphaproteobacteria,47F75@766|Rickettsiales	766|Rickettsiales	D	COG1192 ATPases involved in chromosome partitioning	-	-	-	ko:K03496	-	-	-	-	ko00000,ko03036,ko04812	-	-	-	MipZ
F2MM_02265	86106.I862_02900	1.51e-18	80.1	COG0776@1|root,COG0776@2|Bacteria,1MZ5B@1224|Proteobacteria,2UC5G@28211|Alphaproteobacteria,47FP2@766|Rickettsiales	766|Rickettsiales	L	bacterial (prokaryotic) histone like domain	-	-	-	ko:K03530	-	-	-	-	ko00000,ko03032,ko03036,ko03400	-	-	-	Bac_DNA_binding
F2MM_02275	86106.I862_05205	2.16e-33	146.0	COG0666@1|root,COG0666@2|Bacteria	2|Bacteria	G	response to abiotic stimulus	-	-	-	-	-	-	-	-	-	-	-	-	Ank,Ank_2,Ank_3,Ank_4,Ank_5,Metallophos
F2MM_02290	86106.I862_01180	5.83e-130	389.0	COG0823@1|root,COG0823@2|Bacteria,1MV09@1224|Proteobacteria,2TR03@28211|Alphaproteobacteria,47F05@766|Rickettsiales	766|Rickettsiales	U	Involved in the TonB-independent uptake of proteins	tolB	-	-	ko:K03641	-	-	-	-	ko00000,ko02000	2.C.1.2	-	-	PD40,TolB_N
F2MM_02305	10228.TriadP34894	2.95e-113	342.0	COG0020@1|root,2QPJ7@2759|Eukaryota,38GH8@33154|Opisthokonta,3BMYF@33208|Metazoa	33208|Metazoa	I	1-deoxy-D-xylulose 5-phosphate	-	-	-	-	-	-	-	-	-	-	-	-	DXPR_C,DXP_redisom_C,DXP_reductoisom
F2MM_02310	1122135.KB893167_gene2282	5.6e-36	135.0	COG0575@1|root,COG0575@2|Bacteria,1MWSV@1224|Proteobacteria,2U9ED@28211|Alphaproteobacteria	28211|Alphaproteobacteria	I	Belongs to the CDS family	cdsA	-	2.7.7.41	ko:K00981	ko00564,ko01100,ko01110,ko04070,map00564,map01100,map01110,map04070	M00093	R01799	RC00002	ko00000,ko00001,ko00002,ko01000	-	-	-	CTP_transf_1
F2MM_02315	86106.I862_00740	1.04e-87	266.0	COG0020@1|root,COG0020@2|Bacteria,1MVP1@1224|Proteobacteria,2TTVJ@28211|Alphaproteobacteria,47F9Q@766|Rickettsiales	766|Rickettsiales	H	Catalyzes the condensation of isopentenyl diphosphate (IPP) with allylic pyrophosphates generating different type of terpenoids	uppS	-	2.5.1.31	ko:K00806	ko00900,ko01110,map00900,map01110	-	R06447	RC00279,RC02839	ko00000,ko00001,ko01000,ko01006	-	-	-	Prenyltransf
F2MM_02320	86106.I862_00745	7.1e-285	816.0	COG0210@1|root,COG0210@2|Bacteria,1MU0G@1224|Proteobacteria,2TS2B@28211|Alphaproteobacteria,47EUH@766|Rickettsiales	766|Rickettsiales	L	Has both ATPase and helicase activities. Unwinds DNA duplexes with 3' to 5' polarity with respect to the bound strand and initiates unwinding most effectively when a single-stranded region is present. Involved in the post-incision events of nucleotide excision repair and methyl-directed mismatch repair (By similarity)	uvrD	-	3.6.4.12	ko:K03657	ko03420,ko03430,map03420,map03430	-	-	-	ko00000,ko00001,ko01000,ko03400	-	-	-	UvrD-helicase,UvrD_C
F2MM_02325	86106.I862_00745	3.14e-106	338.0	COG0210@1|root,COG0210@2|Bacteria,1MU0G@1224|Proteobacteria,2TS2B@28211|Alphaproteobacteria,47EUH@766|Rickettsiales	766|Rickettsiales	L	Has both ATPase and helicase activities. Unwinds DNA duplexes with 3' to 5' polarity with respect to the bound strand and initiates unwinding most effectively when a single-stranded region is present. Involved in the post-incision events of nucleotide excision repair and methyl-directed mismatch repair (By similarity)	uvrD	-	3.6.4.12	ko:K03657	ko03420,ko03430,map03420,map03430	-	-	-	ko00000,ko00001,ko01000,ko03400	-	-	-	UvrD-helicase,UvrD_C
F2MM_02330	86106.I862_06180	5.43e-177	506.0	COG1109@1|root,COG1109@2|Bacteria,1MU24@1224|Proteobacteria,2TQWH@28211|Alphaproteobacteria,47F29@766|Rickettsiales	766|Rickettsiales	G	Catalyzes the conversion of glucosamine-6-phosphate to glucosamine-1-phosphate	glmM	-	5.4.2.10	ko:K03431	ko00520,ko01100,ko01130,map00520,map01100,map01130	-	R02060	RC00408	ko00000,ko00001,ko01000	-	-	-	PGM_PMM_I,PGM_PMM_II,PGM_PMM_III,PGM_PMM_IV
F2MM_02335	86106.I862_06315	7.38e-100	306.0	COG2377@1|root,COG2377@2|Bacteria,1MV4E@1224|Proteobacteria,2TS4G@28211|Alphaproteobacteria,47F7D@766|Rickettsiales	766|Rickettsiales	O	Catalyzes the specific phosphorylation of 1,6-anhydro-N- acetylmuramic acid (anhMurNAc) with the simultaneous cleavage of the 1,6-anhydro ring, generating MurNAc-6-P. Is required for the utilization of anhMurNAc either imported from the medium or derived from its own cell wall murein, and thus plays a role in cell wall recycling	anmK	-	2.7.1.170	ko:K09001	-	-	-	-	ko00000,ko01000	-	-	-	AnmK
F2MM_02340	86106.I862_06190	1.99e-120	354.0	COG0812@1|root,COG0812@2|Bacteria,1MXDH@1224|Proteobacteria,2TRQR@28211|Alphaproteobacteria,47EXB@766|Rickettsiales	766|Rickettsiales	M	Cell wall formation	murB	-	1.3.1.98	ko:K00075	ko00520,ko00550,ko01100,map00520,map00550,map01100	-	R03191,R03192	RC02639	ko00000,ko00001,ko01000,ko01011	-	-	-	FAD_binding_4,MurB_C
F2MM_02345	1174529.WSI_05245	8.73e-24	103.0	COG0497@1|root,COG0497@2|Bacteria,1MUNP@1224|Proteobacteria,2TREW@28211|Alphaproteobacteria,4B711@82115|Rhizobiaceae	28211|Alphaproteobacteria	L	May be involved in recombinational repair of damaged DNA	recN	-	-	ko:K03631	-	-	-	-	ko00000,ko03400	-	-	-	SMC_N
F2MM_02350	1236494.BAJN01000001_gene85	7.9e-25	108.0	COG0497@1|root,COG0497@2|Bacteria,4NE3I@976|Bacteroidetes,2FMIG@200643|Bacteroidia	976|Bacteroidetes	L	May be involved in recombinational repair of damaged DNA	recN	-	-	ko:K03631	-	-	-	-	ko00000,ko03400	-	-	-	SMC_N
F2MM_02370	86106.I862_06705	1.2e-27	110.0	COG1580@1|root,COG1580@2|Bacteria,1RH5C@1224|Proteobacteria,2V36J@28211|Alphaproteobacteria,47FP7@766|Rickettsiales	766|Rickettsiales	N	Flagellar basal body-associated protein FliL	-	-	-	ko:K02415	-	-	-	-	ko00000,ko02035	-	-	-	FliL
F2MM_02400	1528098.NOVO_08685	1.31e-87	270.0	COG0568@1|root,COG0568@2|Bacteria,1MVWR@1224|Proteobacteria,2TR9Q@28211|Alphaproteobacteria,47F1S@766|Rickettsiales	766|Rickettsiales	K	Sigma factors are initiation factors that promote the attachment of RNA polymerase to specific initiation sites and are then released	rpoH	-	-	ko:K03089	-	-	-	-	ko00000,ko03021	-	-	-	Sigma70_r1_2,Sigma70_r2,Sigma70_r4
F2MM_02425	1144888.CM001467_gene852	4.68e-45	152.0	COG0317@1|root,COG0317@2|Bacteria,1MU44@1224|Proteobacteria,2TQNY@28211|Alphaproteobacteria,47G6R@766|Rickettsiales	766|Rickettsiales	KT	COG0317 Guanosine polyphosphate pyrophosphohydrolases synthetases	spoT6	-	-	-	-	-	-	-	-	-	-	-	HD_4
F2MM_02435	336407.RBE_0415	8.79e-113	329.0	COG0338@1|root,COG0338@2|Bacteria,1P85S@1224|Proteobacteria,2TS2X@28211|Alphaproteobacteria,47G4P@766|Rickettsiales	766|Rickettsiales	L	D12 class N6 adenine-specific DNA methyltransferase	dam2	-	2.1.1.72	ko:K06223	ko03430,map03430	-	-	-	ko00000,ko00001,ko01000,ko02048,ko03032,ko03400	-	-	-	MethyltransfD12
F2MM_02440	1144888.CM001467_gene860	1.15e-54	182.0	2AYA8@1|root,31QCR@2|Bacteria,1QN0G@1224|Proteobacteria,2V0EN@28211|Alphaproteobacteria,47G4D@766|Rickettsiales	766|Rickettsiales	-	-	-	-	-	-	-	-	-	-	-	-	-	-	-
F2MM_02465	86106.I862_00615	2.1e-277	769.0	COG4799@1|root,COG4799@2|Bacteria,1MVAX@1224|Proteobacteria,2TRI1@28211|Alphaproteobacteria,47EV6@766|Rickettsiales	766|Rickettsiales	I	propionyl-CoA carboxylase beta	pccB	-	2.1.3.15,6.4.1.3	ko:K01966	ko00280,ko00630,ko00640,ko01100,ko01120,ko01130,ko01200,map00280,map00630,map00640,map01100,map01120,map01130,map01200	M00373,M00741	R01859	RC00097,RC00609	ko00000,ko00001,ko00002,ko01000	-	-	-	Carboxyl_trans
F2MM_02485	86106.I862_00925	5.62e-254	719.0	COG1154@1|root,COG1154@2|Bacteria,1MUSJ@1224|Proteobacteria,2TRDD@28211|Alphaproteobacteria,47F4P@766|Rickettsiales	766|Rickettsiales	HI	Catalyzes the acyloin condensation reaction between C atoms 2 and 3 of pyruvate and glyceraldehyde 3-phosphate to yield 1-deoxy-D-xylulose-5-phosphate (DXP)	dxs	-	2.2.1.7	ko:K01662	ko00730,ko00900,ko01100,ko01110,ko01130,map00730,map00900,map01100,map01110,map01130	M00096	R05636	RC00032	ko00000,ko00001,ko00002,ko01000	-	-	-	DXP_synthase_N,Transket_pyr,Transketolase_C
F2MM_02490	86106.I862_01780	5.63e-168	485.0	COG0008@1|root,COG0008@2|Bacteria,1MUCR@1224|Proteobacteria,2TRSU@28211|Alphaproteobacteria,47F20@766|Rickettsiales	766|Rickettsiales	J	Catalyzes the attachment of glutamate to tRNA(Glu) in a two-step reaction glutamate is first activated by ATP to form Glu-AMP and then transferred to the acceptor end of tRNA(Glu)	gltX2	-	6.1.1.17	ko:K01885	ko00860,ko00970,ko01100,ko01110,ko01120,map00860,map00970,map01100,map01110,map01120	M00121,M00359,M00360	R05578	RC00055,RC00523	ko00000,ko00001,ko00002,ko01000,ko01007,ko02048,ko03016	-	-	-	tRNA-synt_1c
F2MM_02495	272123.Anacy_2515	5.58e-22	97.4	COG3039@1|root,COG3039@2|Bacteria,1G1EK@1117|Cyanobacteria,1HNK2@1161|Nostocales	1117|Cyanobacteria	L	Transposase DDE domain	-	-	-	-	-	-	-	-	-	-	-	-	DDE_Tnp_1_3
F2MM_02505	86106.I862_07620	6.55e-262	735.0	COG0539@1|root,COG0539@2|Bacteria,1MVAV@1224|Proteobacteria,2TQPV@28211|Alphaproteobacteria,47EU9@766|Rickettsiales	766|Rickettsiales	J	thus facilitating recognition of the initiation point. It is needed to translate mRNA with a short Shine-Dalgarno (SD) purine-rich sequence	rpsA	-	-	ko:K02945	ko03010,map03010	M00178	-	-	br01610,ko00000,ko00001,ko00002,ko03011	-	-	-	S1
F2MM_02510	86106.I862_07615	8.26e-58	188.0	COG0283@1|root,COG0283@2|Bacteria,1MUUD@1224|Proteobacteria,2U71H@28211|Alphaproteobacteria,47FJY@766|Rickettsiales	766|Rickettsiales	F	Belongs to the cytidylate kinase family. Type 1 subfamily	cmk	-	2.7.4.25	ko:K00945	ko00240,ko01100,map00240,map01100	M00052	R00158,R00512,R01665	RC00002	ko00000,ko00001,ko00002,ko01000	-	-	-	Cytidylate_kin
F2MM_02515	86106.I862_00410	0.0	964.0	COG4770@1|root,COG4770@2|Bacteria,1P6RE@1224|Proteobacteria,2TRC2@28211|Alphaproteobacteria,47EWY@766|Rickettsiales	766|Rickettsiales	I	Propionyl-CoA carboxylase alpha	pccA	-	6.4.1.3	ko:K01965	ko00280,ko00630,ko00640,ko01100,ko01120,ko01130,ko01200,map00280,map00630,map00640,map01100,map01120,map01130,map01200	M00373,M00741	R01859	RC00097,RC00609	ko00000,ko00001,ko00002,ko01000	-	-	-	Biotin_carb_C,Biotin_carb_N,Biotin_lipoyl,CPSase_L_D2
F2MM_02520	1122164.JHWF01000042_gene1512	2.18e-108	332.0	COG2271@1|root,COG2271@2|Bacteria,1R263@1224|Proteobacteria,1T5HZ@1236|Gammaproteobacteria,1JGQS@118969|Legionellales	118969|Legionellales	G	Major Facilitator Superfamily	-	-	-	-	-	-	-	-	-	-	-	-	MFS_1
F2MM_02525	1444711.CCJF01000005_gene1683	3.46e-101	313.0	COG0814@1|root,COG0814@2|Bacteria,2JGM8@204428|Chlamydiae	204428|Chlamydiae	E	Transmembrane amino acid transporter protein	-	-	-	-	-	-	-	-	-	-	-	-	Trp_Tyr_perm
F2MM_02545	1528098.NOVO_08485	2.6e-19	88.6	COG0115@1|root,COG0115@2|Bacteria,1MVB0@1224|Proteobacteria,2TR1H@28211|Alphaproteobacteria,47FAZ@766|Rickettsiales	766|Rickettsiales	E	Belongs to the class-IV pyridoxal-phosphate-dependent aminotransferase family	ilvE	-	2.6.1.42	ko:K00826	ko00270,ko00280,ko00290,ko00770,ko01100,ko01110,ko01130,ko01210,ko01230,map00270,map00280,map00290,map00770,map01100,map01110,map01130,map01210,map01230	M00019,M00036,M00119,M00570	R01090,R01214,R02199,R10991	RC00006,RC00036	ko00000,ko00001,ko00002,ko01000,ko01007	-	-	-	Aminotran_4
F2MM_02550	86106.I862_07080	6.38e-75	236.0	COG0030@1|root,COG0030@2|Bacteria,1MVNU@1224|Proteobacteria,2TRD9@28211|Alphaproteobacteria,47F8R@766|Rickettsiales	766|Rickettsiales	J	Specifically dimethylates two adjacent adenosines (A1518 and A1519) in the loop of a conserved hairpin near the 3'-end of 16S rRNA in the 30S particle. May play a critical role in biogenesis of 30S subunits	ksgA	-	2.1.1.182	ko:K02528	-	-	R10716	RC00003,RC03257	ko00000,ko01000,ko03009	-	-	-	RrnaAD
F2MM_02555	86106.I862_03895	2.9e-304	864.0	COG0249@1|root,COG0249@2|Bacteria,1MUGX@1224|Proteobacteria,2TQRR@28211|Alphaproteobacteria,47EZJ@766|Rickettsiales	766|Rickettsiales	L	This protein is involved in the repair of mismatches in DNA	mutS	-	-	ko:K03555	ko03430,map03430	-	-	-	ko00000,ko00001,ko03400	-	-	-	MutS_I,MutS_II,MutS_III,MutS_IV,MutS_V
F2MM_02565	86106.I862_02140	1.26e-65	205.0	COG1329@1|root,COG1329@2|Bacteria,1MWI2@1224|Proteobacteria,2TTVP@28211|Alphaproteobacteria,47FC4@766|Rickettsiales	766|Rickettsiales	K	to M. xanthus CarD	-	-	-	ko:K07736	-	-	-	-	ko00000,ko03000	-	-	-	CarD_CdnL_TRCF
F2MM_02570	1105110.MC5_01435	1.01e-48	164.0	COG1502@1|root,COG1502@2|Bacteria,1N31R@1224|Proteobacteria,2UBQT@28211|Alphaproteobacteria,47FHI@766|Rickettsiales	766|Rickettsiales	I	COG1502 Phosphatidylserine phosphatidylglycerophosphate cardiolipi n synthases and related enzymes	pld	-	3.1.4.4	ko:K17717	ko00564,ko00565,ko01100,ko01110,map00564,map00565,map01100,map01110	-	R01310,R02051,R07385	RC00017,RC00425	ko00000,ko00001,ko01000	-	-	-	PLDc_2
F2MM_02580	86106.I862_01670	5.26e-125	380.0	COG0845@1|root,COG0845@2|Bacteria,1MUI8@1224|Proteobacteria,2TSP0@28211|Alphaproteobacteria,47EZT@766|Rickettsiales	766|Rickettsiales	M	Secretion protein	aprE	-	-	ko:K02022,ko:K12542	-	M00330	-	-	ko00000,ko00002,ko02000,ko02044	3.A.1.109.4,8.A.1	-	-	Biotin_lipoyl_2,HlyD,HlyD_3
F2MM_02585	86106.I862_01675	2.84e-244	690.0	COG4618@1|root,COG4618@2|Bacteria,1NTI5@1224|Proteobacteria,2TR17@28211|Alphaproteobacteria,47EWN@766|Rickettsiales	766|Rickettsiales	V	alkaline protease secretion ATP-binding protein	aprD	-	-	ko:K06147,ko:K06148	-	-	-	-	ko00000,ko02000	3.A.1,3.A.1.106,3.A.1.109,3.A.1.21	-	-	ABC_membrane,ABC_tran
F2MM_02590	86106.I862_04060	2.35e-41	142.0	COG0597@1|root,COG0597@2|Bacteria,1RGV9@1224|Proteobacteria,2UBUC@28211|Alphaproteobacteria,47FQG@766|Rickettsiales	766|Rickettsiales	M	This protein specifically catalyzes the removal of signal peptides from prolipoproteins	lspA	-	3.4.23.36	ko:K03101	ko03060,map03060	-	-	-	ko00000,ko00001,ko01000,ko01002	-	-	-	Peptidase_A8
F2MM_02595	1224746.B932_2512	1.6e-23	105.0	COG0470@1|root,COG0470@2|Bacteria,1MY1W@1224|Proteobacteria,2TV3E@28211|Alphaproteobacteria,2JR92@204441|Rhodospirillales	204441|Rhodospirillales	L	DNA polymerase III subunit delta	holB	-	2.7.7.7	ko:K02341	ko00230,ko00240,ko01100,ko03030,ko03430,ko03440,map00230,map00240,map01100,map03030,map03430,map03440	M00260	R00375,R00376,R00377,R00378	RC02795	ko00000,ko00001,ko00002,ko01000,ko03032,ko03400	-	-	-	DNA_pol3_delta2
F2MM_02620	86106.I862_00205	7.65e-76	241.0	COG0181@1|root,COG0181@2|Bacteria,1MU56@1224|Proteobacteria,2TS3D@28211|Alphaproteobacteria,47F8J@766|Rickettsiales	766|Rickettsiales	H	Tetrapolymerization of the monopyrrole PBG into the hydroxymethylbilane pre-uroporphyrinogen in several discrete steps	hemC	-	2.5.1.61	ko:K01749	ko00860,ko01100,ko01110,ko01120,map00860,map01100,map01110,map01120	M00121	R00084	RC02317	ko00000,ko00001,ko00002,ko01000	-	-	-	Porphobil_deam,Porphobil_deamC
F2MM_02625	86106.I862_03245	5.61e-160	455.0	COG1351@1|root,COG1351@2|Bacteria,1MWY8@1224|Proteobacteria,2TTER@28211|Alphaproteobacteria,47F1N@766|Rickettsiales	766|Rickettsiales	F	Catalyzes the reductive methylation of 2'-deoxyuridine- 5'-monophosphate (dUMP) to 2'-deoxythymidine-5'-monophosphate (dTMP) while utilizing 5,10-methylenetetrahydrofolate (mTHF) as the methyl donor, and NADPH and FADH(2) as the reductant	thyX	-	2.1.1.148	ko:K03465	ko00240,ko00670,ko01100,map00240,map00670,map01100	-	R06613	RC00022,RC00332	ko00000,ko00001,ko01000	-	-	-	Thy1
F2MM_02630	86106.I862_03250	3.47e-279	791.0	COG0317@1|root,COG0317@2|Bacteria,1MU44@1224|Proteobacteria,2TQNY@28211|Alphaproteobacteria,47EV3@766|Rickettsiales	766|Rickettsiales	KT	In eubacteria ppGpp (guanosine 3'-diphosphate 5-' diphosphate) is a mediator of the stringent response that coordinates a variety of cellular activities in response to changes in nutritional abundance	-	-	2.7.6.5	ko:K00951	ko00230,map00230	-	R00429	RC00002,RC00078	ko00000,ko00001,ko01000	-	-	-	ACT_4,HD_4,RelA_SpoT,TGS
F2MM_02635	570417.WP0958	2.44e-121	362.0	COG2730@1|root,COG2730@2|Bacteria,1R4XH@1224|Proteobacteria,2U3A9@28211|Alphaproteobacteria	28211|Alphaproteobacteria	G	Belongs to the glycosyl hydrolase 5 (cellulase A) family	-	-	-	-	-	-	-	-	-	-	-	-	Cellulase
F2MM_02640	985867.AEWF01000003_gene738	1.09e-12	73.9	2DXIV@1|root,3457A@2|Bacteria,1QVU1@1224|Proteobacteria,2TWJQ@28211|Alphaproteobacteria,47GSU@766|Rickettsiales	766|Rickettsiales	S	PAP2 superfamily	-	-	-	-	-	-	-	-	-	-	-	-	PAP2
F2MM_02650	1380394.JADL01000003_gene5198	7.21e-51	171.0	COG0400@1|root,COG0400@2|Bacteria,1RA02@1224|Proteobacteria,2TTWP@28211|Alphaproteobacteria,2JS63@204441|Rhodospirillales	204441|Rhodospirillales	S	Phospholipase/Carboxylesterase	-	-	-	ko:K06999	-	-	-	-	ko00000	-	-	-	Abhydrolase_2
F2MM_02655	86106.I862_07180	3.78e-132	390.0	COG0772@1|root,COG0772@2|Bacteria,1MVDB@1224|Proteobacteria,2TQSA@28211|Alphaproteobacteria,47EZX@766|Rickettsiales	766|Rickettsiales	D	Belongs to the SEDS family	ftsW	-	-	ko:K03588	ko04112,map04112	-	-	-	ko00000,ko00001,ko02000,ko03036	2.A.103.1	-	-	FTSW_RODA_SPOVE
F2MM_02710	102232.GLO73106DRAFT_00041220	1.99e-12	67.4	COG2931@1|root,COG2931@2|Bacteria,1G2GC@1117|Cyanobacteria	1117|Cyanobacteria	Q	FG-GAP repeat	-	-	-	-	-	-	-	-	-	-	-	-	FG-GAP
F2MM_02735	102232.GLO73106DRAFT_00033430	4.33e-13	67.0	COG2931@1|root,COG2931@2|Bacteria,1G2GC@1117|Cyanobacteria	1117|Cyanobacteria	Q	FG-GAP repeat	-	-	-	-	-	-	-	-	-	-	-	-	FG-GAP
F2MM_02740	86106.I862_04125	8.21e-167	495.0	COG0449@1|root,COG0449@2|Bacteria,1MW4K@1224|Proteobacteria,2TQPM@28211|Alphaproteobacteria,47EW3@766|Rickettsiales	766|Rickettsiales	M	Catalyzes the first step in hexosamine metabolism, converting fructose-6P into glucosamine-6P using glutamine as a nitrogen source	glmS	-	2.6.1.16	ko:K00820	ko00250,ko00520,ko01100,ko01130,ko04931,map00250,map00520,map01100,map01130,map04931	-	R00768	RC00010,RC00163,RC02752	ko00000,ko00001,ko01000,ko01002	-	-	-	GATase_6,SIS
F2MM_02765	336407.RBE_0415	3.33e-30	114.0	COG0338@1|root,COG0338@2|Bacteria,1P85S@1224|Proteobacteria,2TS2X@28211|Alphaproteobacteria,47G4P@766|Rickettsiales	766|Rickettsiales	L	D12 class N6 adenine-specific DNA methyltransferase	dam2	-	2.1.1.72	ko:K06223	ko03430,map03430	-	-	-	ko00000,ko00001,ko01000,ko02048,ko03032,ko03400	-	-	-	MethyltransfD12
F2MM_02780	86106.I862_05405	4.94e-299	835.0	COG0465@1|root,COG0465@2|Bacteria,1MU6J@1224|Proteobacteria,2TSYQ@28211|Alphaproteobacteria,47F48@766|Rickettsiales	766|Rickettsiales	O	Acts as a processive, ATP-dependent zinc metallopeptidase for both cytoplasmic and membrane proteins. Plays a role in the quality control of integral membrane proteins	ftsH	-	-	ko:K03798	-	M00742	-	-	ko00000,ko00002,ko01000,ko01002,ko03110	-	-	-	AAA,FtsH_ext,Peptidase_M41
F2MM_02785	702113.PP1Y_AT37300	1.36e-62	206.0	COG1806@1|root,COG1806@2|Bacteria,1MUHU@1224|Proteobacteria,2TT66@28211|Alphaproteobacteria,2K0GA@204457|Sphingomonadales	204457|Sphingomonadales	S	Bifunctional serine threonine kinase and phosphorylase involved in the regulation of the pyruvate, phosphate dikinase (PPDK) by catalyzing its phosphorylation dephosphorylation	-	-	2.7.11.33,2.7.4.28	ko:K09773	-	-	-	-	ko00000,ko01000	-	-	-	Kinase-PPPase
F2MM_02795	86106.I862_03880	0.0	973.0	COG0209@1|root,COG0209@2|Bacteria,1MUJ8@1224|Proteobacteria,2TS19@28211|Alphaproteobacteria,47EWS@766|Rickettsiales	766|Rickettsiales	F	Provides the precursors necessary for DNA synthesis. Catalyzes the biosynthesis of deoxyribonucleotides from the corresponding ribonucleotides	nrdA	-	1.17.4.1	ko:K00525	ko00230,ko00240,ko01100,map00230,map00240,map01100	M00053	R02017,R02018,R02019,R02024	RC00613	ko00000,ko00001,ko00002,ko01000,ko03400	-	-	-	Ribonuc_red_lgC,Ribonuc_red_lgN
F2MM_02805	86106.I862_05160	0.0	1030.0	COG0587@1|root,COG0587@2|Bacteria,1MUIF@1224|Proteobacteria,2TSCN@28211|Alphaproteobacteria,47EWP@766|Rickettsiales	766|Rickettsiales	L	DNA polymerase III is a complex, multichain enzyme responsible for most of the replicative synthesis in bacteria. This DNA polymerase also exhibits 3' to 5' exonuclease activity. The alpha chain is the DNA polymerase (By similarity)	dnaE	-	2.7.7.7	ko:K02337	ko00230,ko00240,ko01100,ko03030,ko03430,ko03440,map00230,map00240,map01100,map03030,map03430,map03440	M00260	R00375,R00376,R00377,R00378	RC02795	ko00000,ko00001,ko00002,ko01000,ko03032,ko03400	-	-	-	DNA_pol3_alpha,HHH_6,PHP,tRNA_anti-codon
F2MM_02820	1528098.NOVO_08020	1.07e-92	285.0	COG0604@1|root,COG0604@2|Bacteria,1MWBD@1224|Proteobacteria,2TS3Z@28211|Alphaproteobacteria,47F83@766|Rickettsiales	766|Rickettsiales	C	Quinone oxidoreductase	qor	-	1.6.5.5	ko:K00344	-	-	-	-	ko00000,ko01000	-	-	-	ADH_N,ADH_zinc_N
F2MM_02825	86106.I862_02850	3.03e-154	449.0	COG0612@1|root,COG0612@2|Bacteria,1MVST@1224|Proteobacteria,2TR39@28211|Alphaproteobacteria,47EVF@766|Rickettsiales	766|Rickettsiales	S	Belongs to the peptidase M16 family	mpp	-	-	-	-	-	-	-	-	-	-	-	Peptidase_M16,Peptidase_M16_C
F2MM_02830	86106.I862_04830	4.77e-141	417.0	COG1253@1|root,COG1253@2|Bacteria,1MV3P@1224|Proteobacteria,2TS80@28211|Alphaproteobacteria,47G2D@766|Rickettsiales	766|Rickettsiales	S	Transporter associated domain	-	-	-	ko:K03699	-	-	-	-	ko00000,ko02042	-	-	-	CBS,CorC_HlyC,DUF21
F2MM_02835	86106.I862_04825	4.52e-83	255.0	COG1054@1|root,COG1054@2|Bacteria,1MUFV@1224|Proteobacteria,2TUB5@28211|Alphaproteobacteria,47F8D@766|Rickettsiales	766|Rickettsiales	S	Belongs to the UPF0176 family	-	-	-	ko:K07146	-	-	-	-	ko00000	-	-	-	Rhodanese
F2MM_02840	10228.TriadP34969	8.95e-83	249.0	COG0221@1|root,KOG1626@2759|Eukaryota,3AIEP@33154|Opisthokonta,3BYCE@33208|Metazoa	33208|Metazoa	C	Inorganic pyrophosphatase	-	-	-	-	-	-	-	-	-	-	-	-	Pyrophosphatase
F2MM_02845	86106.I862_02115	1.4e-270	779.0	COG0258@1|root,COG0749@1|root,COG0258@2|Bacteria,COG0749@2|Bacteria,1MU31@1224|Proteobacteria,2TRJF@28211|Alphaproteobacteria,47F10@766|Rickettsiales	766|Rickettsiales	L	In addition to polymerase activity, this DNA polymerase exhibits 5'-3' exonuclease activity	polA	-	2.7.7.7	ko:K02335	ko00230,ko00240,ko01100,ko03030,ko03410,ko03420,ko03440,map00230,map00240,map01100,map03030,map03410,map03420,map03440	-	R00375,R00376,R00377,R00378	RC02795	ko00000,ko00001,ko01000,ko03032,ko03400	-	-	-	5_3_exonuc,5_3_exonuc_N,DNA_pol_A,DNA_pol_A_exo1
F2MM_02850	86106.I862_05140	0.0	1307.0	COG2902@1|root,COG2902@2|Bacteria,1MXNV@1224|Proteobacteria,2TS89@28211|Alphaproteobacteria,47F1Y@766|Rickettsiales	766|Rickettsiales	E	NAD-specific glutamate dehydrogenase	gdhB	-	1.4.1.2	ko:K15371	ko00220,ko00250,ko00430,ko00910,ko01100,map00220,map00250,map00430,map00910,map01100	-	R00243	RC00006,RC02799	ko00000,ko00001,ko01000	-	-	-	Bac_GDH
F2MM_02860	86106.I862_04110	1.24e-187	546.0	COG0768@1|root,COG0768@2|Bacteria,1MUNY@1224|Proteobacteria,2TSHQ@28211|Alphaproteobacteria,47EZH@766|Rickettsiales	766|Rickettsiales	M	Cell division protein FtsI penicillin-binding protein 2	pbpA2	-	3.4.16.4	ko:K03587	ko00550,ko01501,map00550,map01501	-	-	-	ko00000,ko00001,ko01000,ko01011,ko03036	-	-	-	PBP_dimer,Transpeptidase
F2MM_02865	1123355.JHYO01000008_gene2629	1.5e-10	60.5	COG5462@1|root,COG5462@2|Bacteria	2|Bacteria	-	-	MA20_01770	-	-	-	-	-	-	-	-	-	-	-	-
F2MM_02870	86106.I862_04100	1.24e-82	259.0	COG0275@1|root,COG0275@2|Bacteria,1MUT4@1224|Proteobacteria,2TRQA@28211|Alphaproteobacteria,47F76@766|Rickettsiales	766|Rickettsiales	J	Specifically methylates the N4 position of cytidine in position 1402 (C1402) of 16S rRNA	mraW	-	2.1.1.199	ko:K03438	-	-	-	-	ko00000,ko01000,ko03009	-	-	-	Methyltransf_5
F2MM_02875	1096769.Pelub83DRAFT_1249	1.32e-33	123.0	COG2001@1|root,COG2001@2|Bacteria,1RHCG@1224|Proteobacteria,2UD3W@28211|Alphaproteobacteria,4BQQI@82117|unclassified Alphaproteobacteria	28211|Alphaproteobacteria	K	Belongs to the MraZ family	mraZ	-	-	ko:K03925	-	-	-	-	ko00000	-	-	-	MraZ
F2MM_02880	86106.I862_04090	2.53e-117	353.0	COG0232@1|root,COG0232@2|Bacteria,1MVQ2@1224|Proteobacteria,2TRCD@28211|Alphaproteobacteria,47F2H@766|Rickettsiales	766|Rickettsiales	F	Belongs to the dGTPase family. Type 2 subfamily	dgt	-	3.1.5.1	ko:K01129	ko00230,map00230	-	R01856	RC00017	ko00000,ko00001,ko01000	-	-	-	HD,HD_assoc
F2MM_02890	102232.GLO73106DRAFT_00036600	5.38e-13	66.2	COG2931@1|root,COG2931@2|Bacteria	2|Bacteria	Q	calcium- and calmodulin-responsive adenylate cyclase activity	-	-	-	-	-	-	-	-	-	-	-	-	Calx-beta,DUF5122,FG-GAP,HemolysinCabind
F2MM_02895	102232.GLO73106DRAFT_00033430	2.06e-10	60.8	COG2931@1|root,COG2931@2|Bacteria,1G2GC@1117|Cyanobacteria	1117|Cyanobacteria	Q	FG-GAP repeat	-	-	-	-	-	-	-	-	-	-	-	-	FG-GAP
F2MM_02900	648757.Rvan_0184	2.02e-19	82.8	2C7TH@1|root,32RJS@2|Bacteria,1MZK8@1224|Proteobacteria,2UC2R@28211|Alphaproteobacteria,3N7B2@45401|Hyphomicrobiaceae	28211|Alphaproteobacteria	S	ETC complex I subunit conserved region	MA20_30235	-	1.6.5.3	ko:K00329	ko00190,map00190	-	R11945	RC00061	ko00000,ko00001,ko01000	-	-	-	ETC_C1_NDUFA4
F2MM_02905	1121948.AUAC01000002_gene1728	8.8e-15	70.5	COG1722@1|root,COG1722@2|Bacteria,1PTYQ@1224|Proteobacteria,2UFD6@28211|Alphaproteobacteria,43YKN@69657|Hyphomonadaceae	28211|Alphaproteobacteria	L	Bidirectionally degrades single-stranded DNA into large acid-insoluble oligonucleotides, which are then degraded further into small acid-soluble oligonucleotides	xseB	-	3.1.11.6	ko:K03602	ko03430,map03430	-	-	-	ko00000,ko00001,ko01000,ko03400	-	-	-	Exonuc_VII_S
F2MM_02910	86106.I862_02210	1.57e-121	358.0	COG0517@1|root,COG0794@1|root,COG0517@2|Bacteria,COG0794@2|Bacteria,1MUXD@1224|Proteobacteria,2TU5X@28211|Alphaproteobacteria,47F46@766|Rickettsiales	766|Rickettsiales	M	Belongs to the SIS family. GutQ KpsF subfamily	kpsF	-	5.3.1.13	ko:K06041	ko00540,ko01100,map00540,map01100	M00063	R01530	RC00541	ko00000,ko00001,ko00002,ko01000,ko01005	-	-	-	CBS,SIS
F2MM_02925	880070.Cycma_4483	3.44e-12	70.9	COG3039@1|root,COG3039@2|Bacteria,4NGY9@976|Bacteroidetes,47Q0A@768503|Cytophagia	976|Bacteroidetes	L	PFAM Transposase DDE domain	-	-	-	-	-	-	-	-	-	-	-	-	DDE_Tnp_1_3
F2MM_02945	86106.I862_00030	8.53e-77	234.0	COG0233@1|root,COG0233@2|Bacteria,1N66T@1224|Proteobacteria,2U5B2@28211|Alphaproteobacteria,47FAI@766|Rickettsiales	766|Rickettsiales	J	Responsible for the release of ribosomes from messenger RNA at the termination of protein biosynthesis. May increase the efficiency of translation by recycling ribosomes from one round of translation to another	frr	-	-	ko:K02838	-	-	-	-	ko00000,ko03012	-	-	-	RRF
F2MM_02950	86106.I862_00025	3.78e-111	325.0	COG0528@1|root,COG0528@2|Bacteria,1MV3N@1224|Proteobacteria,2TQYN@28211|Alphaproteobacteria,47F0G@766|Rickettsiales	766|Rickettsiales	F	Catalyzes the reversible phosphorylation of UMP to UDP	pyrH	-	2.7.4.22	ko:K09903	ko00240,ko01100,map00240,map01100	-	R00158	RC00002	ko00000,ko00001,ko01000	-	-	-	AA_kinase
F2MM_02955	86106.I862_00020	2.53e-123	362.0	COG0264@1|root,COG0264@2|Bacteria,1MUS2@1224|Proteobacteria,2TQM0@28211|Alphaproteobacteria,47EWI@766|Rickettsiales	766|Rickettsiales	J	Associates with the EF-Tu.GDP complex and induces the exchange of GDP to GTP. It remains bound to the aminoacyl-tRNA.EF- Tu.GTP complex up to the GTP hydrolysis stage on the ribosome	tsf	-	-	ko:K02357	-	-	-	-	ko00000,ko03012,ko03029	-	-	-	EF_TS
F2MM_02960	86106.I862_00015	3.35e-107	317.0	COG0052@1|root,COG0052@2|Bacteria,1MU33@1224|Proteobacteria,2TRXE@28211|Alphaproteobacteria,47ET1@766|Rickettsiales	766|Rickettsiales	J	Belongs to the universal ribosomal protein uS2 family	rpsB	-	-	ko:K02967	ko03010,map03010	M00178,M00179	-	-	br01610,ko00000,ko00001,ko00002,ko03011	-	-	-	Ribosomal_S2
F2MM_02985	1172190.M947_04820	1.57e-28	106.0	COG2076@1|root,COG2076@2|Bacteria,1MZ6P@1224|Proteobacteria,42TM1@68525|delta/epsilon subdivisions,2YQPI@29547|Epsilonproteobacteria	29547|Epsilonproteobacteria	P	Small Multidrug Resistance protein	-	-	-	ko:K03297,ko:K11741	-	-	-	-	ko00000,ko02000	2.A.7.1	-	-	Multi_Drug_Res
F2MM_02990	86106.I862_00120	1.42e-158	478.0	COG5000@1|root,COG5000@2|Bacteria,1MWKZ@1224|Proteobacteria,2TQTB@28211|Alphaproteobacteria,47ETC@766|Rickettsiales	766|Rickettsiales	T	COG5000 Signal transduction histidine kinase involved in nitrogen fixation and metabolism regulation	ntrY	-	2.7.13.3	ko:K13598	ko02020,map02020	M00498	-	-	ko00000,ko00001,ko00002,ko01000,ko01001,ko02022	-	-	-	HAMP,HATPase_c,HisKA
F2MM_03000	86106.I862_00110	5.78e-113	336.0	COG0697@1|root,COG0697@2|Bacteria,1PIEZ@1224|Proteobacteria,2V86I@28211|Alphaproteobacteria,47G9A@766|Rickettsiales	766|Rickettsiales	EG	COG0697 Permeases of the drug metabolite transporter (DMT) superfamily	-	-	-	-	-	-	-	-	-	-	-	-	EamA
F2MM_03005	86106.I862_01100	2.73e-160	460.0	COG0216@1|root,COG0216@2|Bacteria,1MV28@1224|Proteobacteria,2TQSV@28211|Alphaproteobacteria,47EZP@766|Rickettsiales	766|Rickettsiales	J	Peptide chain release factor 1 directs the termination of translation in response to the peptide chain termination codons UAG and UAA	prfA	-	-	ko:K02835	-	-	-	-	ko00000,ko03012	-	-	-	PCRF,RF-1
F2MM_03010	91604.ID47_00350	1.15e-108	330.0	COG0772@1|root,COG0772@2|Bacteria,1MUK3@1224|Proteobacteria,2TSM0@28211|Alphaproteobacteria,47ETR@766|Rickettsiales	766|Rickettsiales	D	Belongs to the SEDS family. MrdB RodA subfamily	mrdB	-	-	ko:K05837	-	-	-	-	ko00000,ko03036	-	-	-	FTSW_RODA_SPOVE
F2MM_03035	86106.I862_02665	1.8e-194	556.0	COG0473@1|root,COG0473@2|Bacteria,1MUH4@1224|Proteobacteria,2TQKG@28211|Alphaproteobacteria,47F3K@766|Rickettsiales	766|Rickettsiales	C	isocitrate	icd	-	1.1.1.42	ko:K00031	ko00020,ko00480,ko00720,ko01100,ko01110,ko01120,ko01130,ko01200,ko01210,ko01230,ko04146,map00020,map00480,map00720,map01100,map01110,map01120,map01130,map01200,map01210,map01230,map04146	M00009,M00010,M00173,M00740	R00267,R00268,R01899	RC00001,RC00084,RC00114,RC00626,RC02801	br01601,ko00000,ko00001,ko00002,ko01000	-	-	-	Iso_dh
F2MM_03040	86106.I862_01495	4.92e-173	498.0	COG0285@1|root,COG0285@2|Bacteria,1MVCH@1224|Proteobacteria,2TR64@28211|Alphaproteobacteria,47F0S@766|Rickettsiales	766|Rickettsiales	H	Belongs to the folylpolyglutamate synthase family	folC	-	6.3.2.12,6.3.2.17	ko:K11754	ko00790,ko01100,map00790,map01100	M00126,M00841	R00942,R02237,R04241	RC00064,RC00090,RC00162	ko00000,ko00001,ko00002,ko01000	-	-	-	Mur_ligase_M
F2MM_03045	86106.I862_01500	5.27e-137	394.0	COG2877@1|root,COG2877@2|Bacteria,1MV91@1224|Proteobacteria,2TRJX@28211|Alphaproteobacteria,47EY9@766|Rickettsiales	766|Rickettsiales	M	Belongs to the KdsA family	kdsA	-	2.5.1.55	ko:K01627	ko00540,ko01100,map00540,map01100	M00063	R03254	RC00435	ko00000,ko00001,ko00002,ko01000,ko01005	-	-	-	DAHP_synth_1
F2MM_03050	86106.I862_01505	4.18e-60	190.0	COG0691@1|root,COG0691@2|Bacteria,1RDFP@1224|Proteobacteria,2U71I@28211|Alphaproteobacteria,47FD9@766|Rickettsiales	766|Rickettsiales	J	Required for rescue of stalled ribosomes mediated by trans-translation. Binds to transfer-messenger RNA (tmRNA), required for stable association of tmRNA with ribosomes. tmRNA and SmpB together mimic tRNA shape, replacing the anticodon stem-loop with SmpB. tmRNA is encoded by the ssrA gene	smpB	-	-	ko:K03664	-	-	-	-	ko00000	-	-	-	SmpB
F2MM_03055	1528098.NOVO_08060	2.78e-88	279.0	COG0763@1|root,COG0763@2|Bacteria,1MVBI@1224|Proteobacteria,2TSEA@28211|Alphaproteobacteria,47F26@766|Rickettsiales	766|Rickettsiales	M	Condensation of UDP-2,3-diacylglucosamine and 2,3- diacylglucosamine-1-phosphate to form lipid A disaccharide, a precursor of lipid A, a phosphorylated glycolipid that anchors the lipopolysaccharide to the outer membrane of the cell	lpxB	-	2.4.1.182	ko:K00748	ko00540,ko01100,map00540,map01100	M00060	R04606	RC00005,RC00059	ko00000,ko00001,ko00002,ko01000,ko01003,ko01005	-	GT19	-	LpxB
F2MM_03060	360095.BARBAKC583_0098	7.15e-16	80.5	COG1434@1|root,COG1434@2|Bacteria,1RHMV@1224|Proteobacteria,2U957@28211|Alphaproteobacteria,48TTS@772|Bartonellaceae	28211|Alphaproteobacteria	S	DUF218 domain	MA20_20455	-	-	-	-	-	-	-	-	-	-	-	DUF218
F2MM_03070	86106.I862_04635	7.31e-84	256.0	COG1212@1|root,COG1212@2|Bacteria,1MUUU@1224|Proteobacteria,2TUQM@28211|Alphaproteobacteria,47F7G@766|Rickettsiales	766|Rickettsiales	M	Activates KDO (a required 8-carbon sugar) for incorporation into bacterial lipopolysaccharide in Gram-negative bacteria	kdsB	-	2.7.7.38	ko:K00979	ko00540,ko01100,map00540,map01100	M00063	R03351,R11396	RC00152,RC00910	ko00000,ko00001,ko00002,ko01000,ko01005	-	-	-	CTP_transf_3
F2MM_03075	86106.I862_06790	7.22e-243	679.0	COG0064@1|root,COG0064@2|Bacteria,1MUKG@1224|Proteobacteria,2TRHX@28211|Alphaproteobacteria,47EW2@766|Rickettsiales	766|Rickettsiales	J	Allows the formation of correctly charged Asn-tRNA(Asn) or Gln-tRNA(Gln) through the transamidation of misacylated Asp- tRNA(Asn) or Glu-tRNA(Gln) in organisms which lack either or both of asparaginyl-tRNA or glutaminyl-tRNA synthetases. The reaction takes place in the presence of glutamine and ATP through an activated phospho-Asp-tRNA(Asn) or phospho-Glu-tRNA(Gln)	gatB	-	6.3.5.6,6.3.5.7	ko:K02434	ko00970,ko01100,map00970,map01100	-	R03905,R04212	RC00010	ko00000,ko00001,ko01000,ko03029	-	-	-	GatB_N,GatB_Yqey
F2MM_03080	86106.I862_01195	5.22e-130	393.0	COG0265@1|root,COG0265@2|Bacteria,1RBDX@1224|Proteobacteria,2U6E8@28211|Alphaproteobacteria,47F6D@766|Rickettsiales	766|Rickettsiales	O	COG0265 Trypsin-like serine proteases, typically periplasmic, contain C-terminal PDZ domain	-	-	-	-	-	-	-	-	-	-	-	-	PDZ_2,Trypsin_2
F2MM_03090	86106.I862_00465	1.86e-49	164.0	COG2941@1|root,COG2941@2|Bacteria,1RAK4@1224|Proteobacteria,2U85I@28211|Alphaproteobacteria,47FI6@766|Rickettsiales	766|Rickettsiales	H	Oxygenase that introduces the hydroxyl group at carbon five of 2-nonaprenyl-3-methyl-6-methoxy-1,4-benzoquinol resulting in the formation of 2-nonaprenyl-3-methyl-5-hydroxy-6-methoxy-1,4- benzoquinol	coq7	-	-	ko:K06134	ko00130,ko01100,ko01110,map00130,map01100,map01110	M00128	R04984,R08775	RC01254	ko00000,ko00001,ko00002,ko01000	-	-	-	COQ7
F2MM_03095	86106.I862_06065	6.67e-11	61.2	COG3474@1|root,COG3474@2|Bacteria,1RIDN@1224|Proteobacteria,2U142@28211|Alphaproteobacteria,47FI1@766|Rickettsiales	766|Rickettsiales	C	Cytochrome C	cycM	-	-	ko:K08738	ko00920,ko01100,ko01120,ko01524,ko02020,ko04115,ko04210,ko04214,ko04215,ko04932,ko05010,ko05012,ko05014,ko05016,ko05134,ko05145,ko05152,ko05161,ko05164,ko05167,ko05168,ko05200,ko05210,ko05222,ko05416,map00920,map01100,map01120,map01524,map02020,map04115,map04210,map04214,map04215,map04932,map05010,map05012,map05014,map05016,map05134,map05145,map05152,map05161,map05164,map05167,map05168,map05200,m…	M00595	R10151	RC03151,RC03152	ko00000,ko00001,ko00002	3.D.4.6	-	-	Cytochrom_C
F2MM_03100	86106.I862_06065	7.94e-47	155.0	COG3474@1|root,COG3474@2|Bacteria,1RIDN@1224|Proteobacteria,2U142@28211|Alphaproteobacteria,47FI1@766|Rickettsiales	766|Rickettsiales	C	Cytochrome C	cycM	-	-	ko:K08738	ko00920,ko01100,ko01120,ko01524,ko02020,ko04115,ko04210,ko04214,ko04215,ko04932,ko05010,ko05012,ko05014,ko05016,ko05134,ko05145,ko05152,ko05161,ko05164,ko05167,ko05168,ko05200,ko05210,ko05222,ko05416,map00920,map01100,map01120,map01524,map02020,map04115,map04210,map04214,map04215,map04932,map05010,map05012,map05014,map05016,map05134,map05145,map05152,map05161,map05164,map05167,map05168,map05200,m…	M00595	R10151	RC03151,RC03152	ko00000,ko00001,ko00002	3.D.4.6	-	-	Cytochrom_C
F2MM_03135	86106.I862_00770	0.0	1060.0	COG0567@1|root,COG0567@2|Bacteria,1MVBF@1224|Proteobacteria,2TRBQ@28211|Alphaproteobacteria,47F2F@766|Rickettsiales	766|Rickettsiales	C	Dehydrogenase E1 component	sucA	-	1.2.4.2	ko:K00164	ko00020,ko00310,ko00380,ko01100,ko01110,ko01120,ko01130,ko01200,map00020,map00310,map00380,map01100,map01110,map01120,map01130,map01200	M00009,M00011,M00032	R00621,R01933,R01940,R03316,R08549	RC00004,RC00027,RC00627,RC02743,RC02833,RC02883	br01601,ko00000,ko00001,ko00002,ko01000	-	-	-	2-oxogl_dehyd_N,E1_dh,OxoGdeHyase_C,Transket_pyr
F2MM_03140	86106.I862_00765	1.48e-169	486.0	COG0508@1|root,COG0508@2|Bacteria,1MUJD@1224|Proteobacteria,2TS5N@28211|Alphaproteobacteria,47EV0@766|Rickettsiales	766|Rickettsiales	C	The 2-oxoglutarate dehydrogenase complex catalyzes the overall conversion of 2-oxoglutarate to succinyl-CoA and CO(2)	sucB	-	2.3.1.61	ko:K00658	ko00020,ko00310,ko01100,ko01110,ko01120,ko01130,ko01200,map00020,map00310,map01100,map01110,map01120,map01130,map01200	M00009,M00011,M00032	R02570,R02571,R08549	RC00004,RC02727,RC02833	br01601,ko00000,ko00001,ko00002,ko01000	-	-	-	2-oxoacid_dh,Biotin_lipoyl,E3_binding
F2MM_03150	86106.I862_00755	1.1e-213	604.0	COG1249@1|root,COG1249@2|Bacteria,1MU2U@1224|Proteobacteria,2TRN7@28211|Alphaproteobacteria,47ET6@766|Rickettsiales	766|Rickettsiales	C	COG1249 Pyruvate 2-oxoglutarate dehydrogenase complex, dihydrolipoamide dehydrogenase (E3) component, and related enzymes	lpdA	-	1.8.1.4	ko:K00382	ko00010,ko00020,ko00260,ko00280,ko00620,ko00630,ko00640,ko01100,ko01110,ko01120,ko01130,ko01200,map00010,map00020,map00260,map00280,map00620,map00630,map00640,map01100,map01110,map01120,map01130,map01200	M00009,M00011,M00036,M00307,M00532	R00209,R01221,R01698,R03815,R07618,R08549	RC00004,RC00022,RC00583,RC02742,RC02833,RC02834	br01601,ko00000,ko00001,ko00002,ko01000,ko04147	-	-	-	Pyr_redox_2,Pyr_redox_dim
F2MM_03160	86106.I862_04660	0.0	1404.0	COG0178@1|root,COG0178@2|Bacteria,1MW0W@1224|Proteobacteria,2TQK9@28211|Alphaproteobacteria,47EXC@766|Rickettsiales	766|Rickettsiales	L	The UvrABC repair system catalyzes the recognition and processing of DNA lesions. UvrA is an ATPase and a DNA-binding protein. A damage recognition complex composed of 2 UvrA and 2 UvrB subunits scans DNA for abnormalities. When the presence of a lesion has been verified by UvrB, the UvrA molecules dissociate	uvrA	-	-	ko:K03701	ko03420,map03420	-	-	-	ko00000,ko00001,ko03400	-	-	-	ABC_tran
F2MM_03170	86106.I862_02925	8.08e-35	129.0	COG0009@1|root,COG0009@2|Bacteria,1MVPM@1224|Proteobacteria,2TRIM@28211|Alphaproteobacteria,47F5A@766|Rickettsiales	766|Rickettsiales	J	Required for the formation of a threonylcarbamoyl group on adenosine at position 37 (t(6)A37) in tRNAs that read codons beginning with adenine	-	-	2.7.7.87	ko:K07566	-	-	R10463	RC00745	ko00000,ko01000,ko03009,ko03016	-	-	-	SUA5,Sua5_yciO_yrdC
F2MM_03190	86106.I862_06475	1.32e-151	463.0	COG3704@1|root,COG3704@2|Bacteria,1NIX6@1224|Proteobacteria,2UK4E@28211|Alphaproteobacteria,47F7M@766|Rickettsiales	766|Rickettsiales	U	type IV secretion system protein	-	-	-	ko:K03201	ko03070,map03070	M00333	-	-	ko00000,ko00001,ko00002,ko02044	3.A.7	-	-	TrbL
F2MM_03200	86106.I862_06485	1.63e-264	764.0	COG3704@1|root,COG3704@2|Bacteria,1N1KD@1224|Proteobacteria,2UDXI@28211|Alphaproteobacteria,47FIS@766|Rickettsiales	766|Rickettsiales	U	Type IV secretory pathway, VirB6 components	virB6	-	-	ko:K03201	ko03070,map03070	M00333	-	-	ko00000,ko00001,ko00002,ko02044	3.A.7	-	-	TrbL
F2MM_03205	86106.I862_06490	0.0	1191.0	COG3451@1|root,COG3451@2|Bacteria,1MXH0@1224|Proteobacteria,2TR1U@28211|Alphaproteobacteria,47F23@766|Rickettsiales	766|Rickettsiales	U	type IV secretion system protein	virB4-1	-	-	ko:K03199	ko03070,map03070	M00333	-	-	ko00000,ko00001,ko00002,ko02044	3.A.7	-	-	CagE_TrbE_VirB
F2MM_03210	86106.I862_06495	1.01e-48	156.0	COG3702@1|root,COG3702@2|Bacteria,1NFFQ@1224|Proteobacteria,2UFJU@28211|Alphaproteobacteria,47FKA@766|Rickettsiales	766|Rickettsiales	U	Type IV secretory pathway, VirB3 components	virB3	-	-	ko:K03198	ko03070,map03070	M00333	-	-	ko00000,ko00001,ko00002,ko02044	3.A.7	-	-	VirB3
F2MM_03235	86106.I862_03350	1.61e-241	681.0	COG0504@1|root,COG0504@2|Bacteria,1MUIT@1224|Proteobacteria,2TS4Y@28211|Alphaproteobacteria,47EU6@766|Rickettsiales	766|Rickettsiales	F	Catalyzes the ATP-dependent amination of UTP to CTP with either L-glutamine or ammonia as the source of nitrogen. Regulates intracellular CTP levels through interactions with the four ribonucleotide triphosphates	pyrG	-	6.3.4.2	ko:K01937	ko00240,ko01100,map00240,map01100	M00052	R00571,R00573	RC00010,RC00074	ko00000,ko00001,ko00002,ko01000	-	-	-	CTP_synth_N,GATase
F2MM_03240	86106.I862_03355	1.12e-16	76.3	COG1314@1|root,COG1314@2|Bacteria	2|Bacteria	U	P-P-bond-hydrolysis-driven protein transmembrane transporter activity	secG	GO:0003674,GO:0005215,GO:0005575,GO:0005623,GO:0005886,GO:0006605,GO:0006612,GO:0006613,GO:0006614,GO:0006616,GO:0006810,GO:0006886,GO:0008104,GO:0008150,GO:0008320,GO:0008565,GO:0009987,GO:0015031,GO:0015833,GO:0016020,GO:0016043,GO:0022857,GO:0022884,GO:0031522,GO:0032978,GO:0032991,GO:0033036,GO:0033365,GO:0034613,GO:0042886,GO:0042887,GO:0043952,GO:0044464,GO:0045047,GO:0045184,GO:0046907,GO:…	-	ko:K03075	ko02024,ko03060,ko03070,map02024,map03060,map03070	M00335	-	-	ko00000,ko00001,ko00002,ko02044	3.A.5.1,3.A.5.2	-	-	SecG
F2MM_03245	86106.I862_03360	1.08e-15	73.6	COG2919@1|root,COG2919@2|Bacteria,1Q75Y@1224|Proteobacteria,2VDAB@28211|Alphaproteobacteria,47FSI@766|Rickettsiales	766|Rickettsiales	D	Septum formation initiator	-	-	-	-	-	-	-	-	-	-	-	-	DivIC
F2MM_03250	86106.I862_03725	4.93e-26	100.0	COG3838@1|root,COG3838@2|Bacteria	2|Bacteria	U	Conjugal transfer protein Trbc	virB2	-	-	ko:K03197	ko03070,ko05134,map03070,map05134	M00333	-	-	ko00000,ko00001,ko00002,ko02044	3.A.7	-	-	TrbC
F2MM_03255	86106.I862_06245	4.97e-82	261.0	COG0142@1|root,COG0142@2|Bacteria,1MUK6@1224|Proteobacteria,2TSDZ@28211|Alphaproteobacteria,47F6Z@766|Rickettsiales	766|Rickettsiales	H	Belongs to the FPP GGPP synthase family	ispB	-	2.5.1.90	ko:K02523	ko00900,ko01110,map00900,map01110	-	R09248	RC00279	ko00000,ko00001,ko01000,ko01006	-	-	-	polyprenyl_synt
F2MM_03280	272123.Anacy_2515	2.12e-21	95.9	COG3039@1|root,COG3039@2|Bacteria,1G1EK@1117|Cyanobacteria,1HNK2@1161|Nostocales	1117|Cyanobacteria	L	Transposase DDE domain	-	-	-	-	-	-	-	-	-	-	-	-	DDE_Tnp_1_3
F2MM_03285	86106.I862_04980	0.0	1423.0	COG0060@1|root,COG0060@2|Bacteria,1MVBQ@1224|Proteobacteria,2TR3N@28211|Alphaproteobacteria,47EW6@766|Rickettsiales	766|Rickettsiales	J	amino acids such as valine, to avoid such errors it has two additional distinct tRNA(Ile)-dependent editing activities. One activity is designated as 'pretransfer' editing and involves the hydrolysis of activated Val-AMP. The other activity is designated 'posttransfer' editing and involves deacylation of mischarged Val-tRNA(Ile)	ileS	-	6.1.1.5	ko:K01870	ko00970,map00970	M00359,M00360	R03656	RC00055,RC00523	ko00000,ko00001,ko00002,ko01000,ko01007,ko03016	-	-	-	Anticodon_1,tRNA-synt_1
F2MM_03290	402881.Plav_2317	4.58e-208	603.0	COG0568@1|root,COG0568@2|Bacteria,1MVNJ@1224|Proteobacteria,2TS6C@28211|Alphaproteobacteria,1JN6W@119043|Rhodobiaceae	28211|Alphaproteobacteria	K	Sigma factors are initiation factors that promote the attachment of RNA polymerase to specific initiation sites and are then released. This sigma factor is the primary sigma factor during exponential growth	rpoD	-	-	ko:K03086	-	-	-	-	ko00000,ko03021	-	-	-	Sigma70_ner,Sigma70_r1_1,Sigma70_r1_2,Sigma70_r2,Sigma70_r3,Sigma70_r4
F2MM_03295	1279038.KB907342_gene2763	7.61e-104	333.0	COG0358@1|root,COG0358@2|Bacteria,1MUHC@1224|Proteobacteria,2TRU2@28211|Alphaproteobacteria,2JPMY@204441|Rhodospirillales	204441|Rhodospirillales	L	RNA polymerase that catalyzes the synthesis of short RNA molecules used as primers for DNA polymerase during DNA replication	dnaG	-	-	ko:K02316	ko03030,map03030	-	-	-	ko00000,ko00001,ko01000,ko03032	-	-	-	DnaB_bind,Toprim_4,Toprim_N,zf-CHC2
F2MM_03300	86106.I862_02915	1.03e-109	328.0	COG4974@1|root,COG4974@2|Bacteria,1MVNF@1224|Proteobacteria,2TRAA@28211|Alphaproteobacteria,47F6H@766|Rickettsiales	766|Rickettsiales	L	Belongs to the 'phage' integrase family	xerD	-	-	ko:K04763	-	-	-	-	ko00000,ko03036	-	-	-	Phage_int_SAM_1,Phage_integrase
F2MM_03305	86106.I862_02565	2.68e-88	265.0	COG0349@1|root,COG0349@2|Bacteria,1MWFD@1224|Proteobacteria,2TQXS@28211|Alphaproteobacteria,47F9F@766|Rickettsiales	766|Rickettsiales	L	hmm pf01612	-	-	3.1.13.5	ko:K03684	-	-	-	-	ko00000,ko01000,ko03016	-	-	-	DNA_pol_A_exo1
F2MM_03310	86106.I862_02570	7.48e-60	192.0	COG0193@1|root,COG0193@2|Bacteria,1MX1P@1224|Proteobacteria,2TT6Q@28211|Alphaproteobacteria,47FC5@766|Rickettsiales	766|Rickettsiales	J	The natural substrate for this enzyme may be peptidyl- tRNAs which drop off the ribosome during protein synthesis	pth	-	3.1.1.29	ko:K01056	-	-	-	-	ko00000,ko01000,ko03012	-	-	-	Pept_tRNA_hydro
F2MM_03315	86106.I862_02575	1.41e-167	479.0	COG0012@1|root,COG0012@2|Bacteria,1MVM4@1224|Proteobacteria,2TRAD@28211|Alphaproteobacteria,47F15@766|Rickettsiales	766|Rickettsiales	J	ATPase that binds to both the 70S ribosome and the 50S ribosomal subunit in a nucleotide-independent manner	ychF	-	-	ko:K06942	-	-	-	-	ko00000,ko03009	-	-	-	MMR_HSR1,YchF-GTPase_C
F2MM_03320	86106.I862_05345	0.0	918.0	COG0173@1|root,COG0173@2|Bacteria,1MUXB@1224|Proteobacteria,2TR9U@28211|Alphaproteobacteria,47EWW@766|Rickettsiales	766|Rickettsiales	J	Aspartyl-tRNA synthetase with relaxed tRNA specificity since it is able to aspartylate not only its cognate tRNA(Asp) but also tRNA(Asn). Reaction proceeds in two steps L-aspartate is first activated by ATP to form Asp-AMP and then transferred to the acceptor end of tRNA(Asp Asn)	aspS	-	6.1.1.12	ko:K01876	ko00970,map00970	M00359,M00360	R05577	RC00055,RC00523	ko00000,ko00001,ko00002,ko01000,ko01007,ko03016,ko03029	-	-	-	GAD,tRNA-synt_2,tRNA_anti-codon
F2MM_03325	86106.I862_05505	6.59e-18	80.5	COG0736@1|root,COG0736@2|Bacteria,1MZBF@1224|Proteobacteria,2U77S@28211|Alphaproteobacteria,47FMZ@766|Rickettsiales	766|Rickettsiales	I	Transfers the 4'-phosphopantetheine moiety from coenzyme A to a Ser of acyl-carrier-protein	acpS	-	2.7.8.7	ko:K00997	ko00770,map00770	-	R01625	RC00002	ko00000,ko00001,ko01000	-	-	-	ACPS
F2MM_03345	1397666.RS24_00757	2.93e-62	203.0	COG0483@1|root,COG0483@2|Bacteria,1MUQT@1224|Proteobacteria,2TR06@28211|Alphaproteobacteria,4BPI2@82117|unclassified Alphaproteobacteria	28211|Alphaproteobacteria	G	Inositol monophosphatase family	suhB	-	3.1.3.25	ko:K01092	ko00521,ko00562,ko01100,ko04070,map00521,map00562,map01100,map04070	M00131	R01185,R01186,R01187	RC00078	ko00000,ko00001,ko00002,ko01000	-	-	-	Inositol_P
F2MM_03355	1545915.JROG01000008_gene3351	4.54e-51	171.0	COG0218@1|root,COG0218@2|Bacteria,1MY3Z@1224|Proteobacteria,2U5E5@28211|Alphaproteobacteria,2K0SN@204457|Sphingomonadales	204457|Sphingomonadales	D	Necessary for normal cell division and for the maintenance of normal septation	engB	-	-	ko:K03978	-	-	-	-	ko00000,ko03036	-	-	-	MMR_HSR1
F2MM_03360	86106.I862_05975	4.35e-259	716.0	COG1894@1|root,COG1894@2|Bacteria,1MV8F@1224|Proteobacteria,2TRAH@28211|Alphaproteobacteria,47EVE@766|Rickettsiales	766|Rickettsiales	C	NDH-1 shuttles electrons from NADH, via FMN and iron- sulfur (Fe-S) centers, to quinones in the respiratory chain	nuoF	-	1.6.5.3	ko:K00335	ko00190,ko01100,map00190,map01100	M00144	R11945	RC00061	ko00000,ko00001,ko00002,ko01000	3.D.1	-	-	Complex1_51K,NADH_4Fe-4S,SLBB
F2MM_03365	86106.I862_05970	1.09e-191	561.0	COG0744@1|root,COG0744@2|Bacteria,1QTST@1224|Proteobacteria,2TQQ8@28211|Alphaproteobacteria,47F4S@766|Rickettsiales	766|Rickettsiales	M	Transglycosylase	-	-	2.4.1.129,3.4.16.4	ko:K05366	ko00550,ko01100,ko01501,map00550,map01100,map01501	-	-	-	ko00000,ko00001,ko01000,ko01003,ko01011	-	GT51	-	Transgly,Transpeptidase
F2MM_03410	86106.I862_02410	0.0	903.0	COG0556@1|root,COG0556@2|Bacteria,1MUFK@1224|Proteobacteria,2TQSP@28211|Alphaproteobacteria,47F1Q@766|Rickettsiales	766|Rickettsiales	L	damaged site, the DNA wraps around one UvrB monomer. DNA wrap is dependent on ATP binding by UvrB and probably causes local melting of the DNA helix, facilitating insertion of UvrB beta-hairpin between the DNA strands. Then UvrB probes one DNA strand for the presence of a lesion. If a lesion is found the UvrA subunits dissociate and the UvrB-DNA preincision complex is formed. This complex is subs…	uvrB	-	-	ko:K03702	ko03420,map03420	-	-	-	ko00000,ko00001,ko03400	-	-	-	Helicase_C,ResIII,UVR,UvrB
F2MM_03420	86106.I862_02910	9.97e-303	855.0	COG0550@1|root,COG0550@2|Bacteria,1MUFZ@1224|Proteobacteria,2TRGN@28211|Alphaproteobacteria,47EW5@766|Rickettsiales	766|Rickettsiales	L	Releases the supercoiling and torsional tension of DNA, which is introduced during the DNA replication and transcription, by transiently cleaving and rejoining one strand of the DNA duplex. Introduces a single-strand break via transesterification at a target site in duplex DNA. The scissile phosphodiester is attacked by the catalytic tyrosine of the enzyme, resulting in the formation of a DNA-(5'…	topA	-	5.99.1.2	ko:K03168	-	-	-	-	ko00000,ko01000,ko03032,ko03400	-	-	-	Topoisom_bac,Toprim,Toprim_C_rpt,zf-C4_Topoisom
F2MM_03430	1123355.JHYO01000015_gene1940	2.2e-51	167.0	COG0590@1|root,COG0590@2|Bacteria,1RGU0@1224|Proteobacteria,2U77Q@28211|Alphaproteobacteria,36YD5@31993|Methylocystaceae	28211|Alphaproteobacteria	FJ	MafB19-like deaminase	tadA	-	3.5.4.1,3.5.4.3,3.5.4.33	ko:K01485,ko:K01487,ko:K11991	ko00230,ko00240,ko00330,ko01100,map00230,map00240,map00330,map01100	-	R00974,R01411,R01676,R02922,R10223	RC00074,RC00204,RC00477,RC00514,RC00809	ko00000,ko00001,ko01000,ko03016	-	-	-	MafB19-deam,dCMP_cyt_deam_1
F2MM_03435	292805.Wbm0097	2.2e-132	385.0	COG1830@1|root,COG1830@2|Bacteria,1MW9N@1224|Proteobacteria,2TSQD@28211|Alphaproteobacteria,47EZ5@766|Rickettsiales	766|Rickettsiales	G	fructose-bisphosphate aldolase	fbaB	-	4.1.2.13	ko:K11645	ko00010,ko00030,ko00051,ko00680,ko00710,ko01100,ko01110,ko01120,ko01130,ko01200,ko01230,map00010,map00030,map00051,map00680,map00710,map01100,map01110,map01120,map01130,map01200,map01230	M00001,M00003	R01068,R01070,R01829,R02568	RC00438,RC00439,RC00603,RC00604	ko00000,ko00001,ko00002,ko01000	-	-	-	DeoC
F2MM_03440	86106.I862_06185	1.1e-67	209.0	COG1143@1|root,COG1143@2|Bacteria,1MV90@1224|Proteobacteria,2TRFE@28211|Alphaproteobacteria,47F77@766|Rickettsiales	766|Rickettsiales	C	NDH-1 shuttles electrons from NADH, via FMN and iron- sulfur (Fe-S) centers, to quinones in the respiratory chain. The immediate electron acceptor for the enzyme in this species is believed to be ubiquinone. Couples the redox reaction to proton translocation (for every two electrons transferred, four hydrogen ions are translocated across the cytoplasmic membrane), and thus conserves the redox ene…	nuoI	GO:0003674,GO:0003824,GO:0003954,GO:0008150,GO:0008152,GO:0016491,GO:0016651,GO:0016655,GO:0050136,GO:0055114	1.6.5.3,1.6.99.3	ko:K00338,ko:K03941	ko00190,ko01100,ko04714,ko04723,ko04932,ko05010,ko05012,ko05016,map00190,map01100,map04714,map04723,map04932,map05010,map05012,map05016	M00143,M00144	R11945	RC00061	ko00000,ko00001,ko00002,ko01000	3.D.1,3.D.1.6	-	-	Fer4
F2MM_03445	754436.JCM19237_2808	2.11e-11	64.3	COG0841@1|root,COG0841@2|Bacteria,1MU48@1224|Proteobacteria,1RMBN@1236|Gammaproteobacteria,1XU61@135623|Vibrionales	135623|Vibrionales	V	Belongs to the resistance-nodulation-cell division (RND) (TC 2.A.6) family	-	-	-	-	-	-	-	-	-	-	-	-	ACR_tran
F2MM_03475	1193729.A1OE_1073	5.08e-16	76.6	COG0841@1|root,COG0841@2|Bacteria,1MU48@1224|Proteobacteria,2TQT0@28211|Alphaproteobacteria,2JQTV@204441|Rhodospirillales	204441|Rhodospirillales	V	Belongs to the resistance-nodulation-cell division (RND) (TC 2.A.6) family	-	-	-	ko:K18989	-	M00720	-	-	ko00000,ko00002,ko02000	2.A.6.2.30	-	-	ACR_tran
F2MM_03495	86106.I862_00040	1.5e-61	192.0	COG0328@1|root,COG0328@2|Bacteria,1RCZ1@1224|Proteobacteria,2U7C4@28211|Alphaproteobacteria,47FDC@766|Rickettsiales	766|Rickettsiales	L	Endonuclease that specifically degrades the RNA of RNA- DNA hybrids	rnhA	-	3.1.26.4	ko:K03469	ko03030,map03030	-	-	-	ko00000,ko00001,ko01000,ko03032	-	-	-	RNase_H
F2MM_03500	30611.ENSOGAP00000016850	7.73e-11	60.8	KOG4605@1|root,KOG4605@2759|Eukaryota,3A8Z4@33154|Opisthokonta,3CNFC@33208|Metazoa,3E4K8@33213|Bilateria,48EIW@7711|Chordata,49BIH@7742|Vertebrata,3JJJC@40674|Mammalia	33208|Metazoa	S	CDGSH-type zinc finger. Function unknown.	CISD3	-	-	-	-	-	-	-	-	-	-	-	zf-CDGSH
F2MM_03505	86106.I862_00050	4.68e-120	364.0	COG0793@1|root,COG0793@2|Bacteria,1MU39@1224|Proteobacteria,2TRW2@28211|Alphaproteobacteria,47F3J@766|Rickettsiales	766|Rickettsiales	M	Belongs to the peptidase S41A family	ctp	-	3.4.21.102	ko:K03797	-	-	-	-	ko00000,ko01000,ko01002	-	-	-	PDZ,PDZ_2,Peptidase_S41
F2MM_03520	685778.AORL01000010_gene2611	1.85e-24	109.0	COG0815@1|root,COG0815@2|Bacteria,1MUBU@1224|Proteobacteria,2TQRC@28211|Alphaproteobacteria,2K1Y8@204457|Sphingomonadales	204457|Sphingomonadales	M	Transfers the fatty acyl group on membrane lipoproteins	lnt	-	-	ko:K03820	-	-	-	-	ko00000,ko01000	-	GT2	-	CN_hydrolase
F2MM_03525	86106.I862_01570	6.59e-22	92.4	COG1396@1|root,COG1396@2|Bacteria	2|Bacteria	K	sequence-specific DNA binding	-	-	-	ko:K20374,ko:K21405	ko02024,map02024	-	-	-	ko00000,ko00001,ko03000	-	-	-	HTH_3
F2MM_03550	1150626.PHAMO_20031	1.1e-29	108.0	COG0227@1|root,COG0227@2|Bacteria,1MZ57@1224|Proteobacteria,2UBQU@28211|Alphaproteobacteria,2JT8U@204441|Rhodospirillales	204441|Rhodospirillales	J	Belongs to the bacterial ribosomal protein bL28 family	rpmB	-	-	ko:K02902	ko03010,map03010	M00178	-	-	br01610,ko00000,ko00001,ko00002,ko03011	-	-	-	Ribosomal_L28
F2MM_03555	86106.I862_01440	8.99e-93	281.0	COG0061@1|root,COG0061@2|Bacteria,1MUBC@1224|Proteobacteria,2TSKN@28211|Alphaproteobacteria,47F5E@766|Rickettsiales	766|Rickettsiales	F	Involved in the regulation of the intracellular balance of NAD and NADP, and is a key enzyme in the biosynthesis of NADP. Catalyzes specifically the phosphorylation on 2'-hydroxyl of the adenosine moiety of NAD to yield NADP	nadK	-	2.7.1.23	ko:K00858	ko00760,ko01100,map00760,map01100	-	R00104	RC00002,RC00078	ko00000,ko00001,ko01000	-	-	-	NAD_kinase
F2MM_03560	1333998.M2A_0649	1.67e-70	223.0	COG0681@1|root,COG0681@2|Bacteria,1MXUF@1224|Proteobacteria,2TR9N@28211|Alphaproteobacteria,4BQ0P@82117|unclassified Alphaproteobacteria	28211|Alphaproteobacteria	U	Belongs to the peptidase S26 family	lepB	-	3.4.21.89	ko:K03100	ko02024,ko03060,map02024,map03060	-	-	-	ko00000,ko00001,ko01000,ko01002	-	-	-	Peptidase_S24,Peptidase_S26
F2MM_03565	315456.RF_1176	1.06e-63	204.0	COG0571@1|root,COG0571@2|Bacteria,1MUQ6@1224|Proteobacteria,2TTIA@28211|Alphaproteobacteria,47FDT@766|Rickettsiales	766|Rickettsiales	J	Digests double-stranded RNA. Involved in the processing of primary rRNA transcript to yield the immediate precursors to the large and small rRNAs (23S and 16S). Processes some mRNAs, and tRNAs when they are encoded in the rRNA operon. Processes pre- crRNA and tracrRNA of type II CRISPR loci if present in the organism	rnc	-	3.1.26.3	ko:K03685	ko03008,ko05205,map03008,map05205	-	-	-	ko00000,ko00001,ko01000,ko03009,ko03019,ko03036	-	-	-	Ribonucleas_3_3,dsrm
F2MM_03570	86106.I862_01205	6.23e-93	283.0	COG1159@1|root,COG1159@2|Bacteria,1MUKT@1224|Proteobacteria,2TSHM@28211|Alphaproteobacteria,47F6T@766|Rickettsiales	766|Rickettsiales	S	An essential GTPase that binds both GDP and GTP, with rapid nucleotide exchange. Plays a role in 16S rRNA processing and 30S ribosomal subunit biogenesis and possibly also in cell cycle regulation and energy metabolism	era	-	-	ko:K03595	-	-	-	-	ko00000,ko03009,ko03029	-	-	-	KH_2,MMR_HSR1
F2MM_03585	86106.I862_06600	2.2e-205	590.0	COG0706@1|root,COG0706@2|Bacteria,1MV5M@1224|Proteobacteria,2TSTJ@28211|Alphaproteobacteria,47EXM@766|Rickettsiales	766|Rickettsiales	U	Required for the insertion and or proper folding and or complex formation of integral membrane proteins into the membrane. Involved in integration of membrane proteins that insert both dependently and independently of the Sec translocase complex, as well as at least some lipoproteins. Aids folding of multispanning membrane proteins	yidC	-	-	ko:K03217	ko02024,ko03060,ko03070,map02024,map03060,map03070	M00335	-	-	ko00000,ko00001,ko00002,ko02044,ko03029	2.A.9	-	-	60KD_IMP,YidC_periplas
F2MM_03590	86106.I862_06595	3.94e-173	492.0	COG0482@1|root,COG0482@2|Bacteria,1MUT1@1224|Proteobacteria,2TQU7@28211|Alphaproteobacteria,47F3C@766|Rickettsiales	766|Rickettsiales	J	Catalyzes the 2-thiolation of uridine at the wobble position (U34) of tRNA, leading to the formation of s(2)U34	trmU	-	2.8.1.13	ko:K00566	ko04122,map04122	-	R08700	RC02313,RC02315	ko00000,ko00001,ko01000,ko03016	-	-	-	tRNA_Me_trans
F2MM_03630	86106.I862_06025	2.49e-89	271.0	COG0356@1|root,COG0356@2|Bacteria,1MV87@1224|Proteobacteria,2TRNV@28211|Alphaproteobacteria,47EYQ@766|Rickettsiales	766|Rickettsiales	C	it plays a direct role in the translocation of protons across the membrane	atpB	-	-	ko:K02108	ko00190,ko00195,ko01100,map00190,map00195,map01100	M00157	-	-	ko00000,ko00001,ko00002,ko00194,ko03110	3.A.2.1	-	-	ATP-synt_A
F2MM_03635	10228.TriadP34930	4.62e-31	110.0	COG0636@1|root,KOG3025@2759|Eukaryota	2759|Eukaryota	C	ATP hydrolysis coupled proton transport	atp9	GO:0000276,GO:0003674,GO:0003824,GO:0005215,GO:0005575,GO:0005622,GO:0005623,GO:0005737,GO:0005739,GO:0005740,GO:0005743,GO:0005753,GO:0006091,GO:0006119,GO:0006139,GO:0006163,GO:0006164,GO:0006725,GO:0006753,GO:0006754,GO:0006793,GO:0006796,GO:0006807,GO:0006810,GO:0006811,GO:0006812,GO:0006839,GO:0006950,GO:0006970,GO:0008150,GO:0008152,GO:0008324,GO:0009058,GO:0009117,GO:0009123,GO:0009124,GO:…	1.6.5.3	ko:K02128,ko:K03880	ko00190,ko01100,ko04714,ko04723,ko05010,ko05012,ko05016,map00190,map01100,map04714,map04723,map05010,map05012,map05016	M00142,M00158	R11945	RC00061	ko00000,ko00001,ko00002,ko01000,ko03029	3.A.2.1,3.D.1.6	-	-	ATP-synt_C
F2MM_03650	1274402.JQAJ01000001_gene286	6.31e-38	135.0	COG0235@1|root,COG0235@2|Bacteria,1MWP9@1224|Proteobacteria,2TRMV@28211|Alphaproteobacteria,47EVQ@766|Rickettsiales	766|Rickettsiales	G	Class II Aldolase and Adducin N-terminal domain	addA	-	-	-	-	-	-	-	-	-	-	-	Aldolase_II
F2MM_03655	1236908.wNo_09700	1.32e-57	186.0	COG0235@1|root,COG0235@2|Bacteria,1MWP9@1224|Proteobacteria,2TRMV@28211|Alphaproteobacteria,47EVQ@766|Rickettsiales	766|Rickettsiales	G	Class II Aldolase and Adducin N-terminal domain	addA	-	-	-	-	-	-	-	-	-	-	-	Aldolase_II
F2MM_03680	86106.I862_05110	2.7e-163	473.0	COG0508@1|root,COG0508@2|Bacteria,1MUGY@1224|Proteobacteria,2TRXM@28211|Alphaproteobacteria,47EYZ@766|Rickettsiales	766|Rickettsiales	C	The pyruvate dehydrogenase complex catalyzes the overall conversion of pyruvate to acetyl-CoA and CO(2)	pdhC	-	2.3.1.12	ko:K00627	ko00010,ko00020,ko00620,ko01100,ko01110,ko01120,ko01130,ko01200,map00010,map00020,map00620,map01100,map01110,map01120,map01130,map01200	M00307	R00209,R02569	RC00004,RC02742,RC02857	br01601,ko00000,ko00001,ko00002,ko01000	-	-	-	2-oxoacid_dh,Biotin_lipoyl,E3_binding
F2MM_03685	86106.I862_05115	3.78e-215	607.0	COG1249@1|root,COG1249@2|Bacteria,1MU2U@1224|Proteobacteria,2TR8H@28211|Alphaproteobacteria,47F0Y@766|Rickettsiales	766|Rickettsiales	C	Dehydrogenase	lpdA-1	-	1.8.1.4	ko:K00382	ko00010,ko00020,ko00260,ko00280,ko00620,ko00630,ko00640,ko01100,ko01110,ko01120,ko01130,ko01200,map00010,map00020,map00260,map00280,map00620,map00630,map00640,map01100,map01110,map01120,map01130,map01200	M00009,M00011,M00036,M00307,M00532	R00209,R01221,R01698,R03815,R07618,R08549	RC00004,RC00022,RC00583,RC02742,RC02833,RC02834	br01601,ko00000,ko00001,ko00002,ko01000,ko04147	-	-	-	Pyr_redox_2,Pyr_redox_dim
F2MM_03705	86106.I862_06240	2.01e-49	166.0	COG0164@1|root,COG0164@2|Bacteria,1RA65@1224|Proteobacteria,2U73X@28211|Alphaproteobacteria,47FCU@766|Rickettsiales	766|Rickettsiales	J	Endonuclease that specifically degrades the RNA of RNA- DNA hybrids	rnhB	-	3.1.26.4	ko:K03470	ko03030,map03030	-	-	-	ko00000,ko00001,ko01000,ko03032	-	-	-	RNase_HII
F2MM_03710	86106.I862_02125	1.06e-52	175.0	COG1651@1|root,COG1651@2|Bacteria,1RFF4@1224|Proteobacteria,2U5BN@28211|Alphaproteobacteria,47FGN@766|Rickettsiales	766|Rickettsiales	O	May be required for disulfide bond formation in some proteins	dsbG	-	-	-	-	-	-	-	-	-	-	-	Thioredoxin_4
F2MM_03715	985867.AEWF01000003_gene658	2.43e-99	296.0	COG0689@1|root,COG0689@2|Bacteria,1MVFZ@1224|Proteobacteria,2TRMC@28211|Alphaproteobacteria,47EWA@766|Rickettsiales	766|Rickettsiales	J	Phosphorolytic exoribonuclease that removes nucleotide residues following the -CCA terminus of tRNA and adds nucleotides to the ends of RNA molecules by using nucleoside diphosphates as substrates	rph	-	2.7.7.56	ko:K00989	-	-	-	-	ko00000,ko01000,ko03016	-	-	-	RNase_PH,RNase_PH_C
F2MM_03720	86106.I862_02135	1.43e-44	154.0	COG2518@1|root,COG2518@2|Bacteria,1RD6S@1224|Proteobacteria,2U704@28211|Alphaproteobacteria	28211|Alphaproteobacteria	O	O-methyltransferase	pcm2	-	2.1.1.77	ko:K00573	-	-	-	-	ko00000,ko01000	-	-	-	PCMT
F2MM_03725	86106.I862_05595	9.51e-131	378.0	COG0623@1|root,COG0623@2|Bacteria,1MV05@1224|Proteobacteria,2TSU4@28211|Alphaproteobacteria,47EXU@766|Rickettsiales	766|Rickettsiales	I	Enoyl- acyl-carrier-protein reductase NADH	fabI	GO:0003674,GO:0003824,GO:0004312,GO:0004318,GO:0006082,GO:0006629,GO:0006631,GO:0006633,GO:0008150,GO:0008152,GO:0008610,GO:0009058,GO:0009987,GO:0016043,GO:0016053,GO:0016491,GO:0016627,GO:0016628,GO:0016740,GO:0016746,GO:0016747,GO:0019752,GO:0022607,GO:0030497,GO:0032787,GO:0043436,GO:0043933,GO:0044085,GO:0044237,GO:0044238,GO:0044249,GO:0044255,GO:0044281,GO:0044283,GO:0046394,GO:0051259,GO:…	1.3.1.10,1.3.1.9	ko:K00208	ko00061,ko00333,ko00780,ko01100,ko01130,ko01212,map00061,map00333,map00780,map01100,map01130,map01212	M00083,M00572	R01404,R04429,R04430,R04724,R04725,R04955,R04956,R04958,R04959,R04961,R04962,R04966,R04967,R04969,R04970,R07765,R10118,R10122,R11671	RC00052,RC00076,RC00120	ko00000,ko00001,ko00002,ko01000,ko01004	-	-	-	adh_short_C2
F2MM_03730	402881.Plav_0789	1.3e-32	120.0	COG4520@1|root,COG4520@2|Bacteria,1N0YF@1224|Proteobacteria,2UA8D@28211|Alphaproteobacteria,1JPA1@119043|Rhodobiaceae	28211|Alphaproteobacteria	M	Glycine zipper 2TM domain	-	-	-	-	-	-	-	-	-	-	-	-	17kDa_Anti_2,Gly-zipper_Omp,Rick_17kDa_Anti
F2MM_03735	86106.I862_00490	4.22e-106	312.0	COG0688@1|root,COG0688@2|Bacteria,1MW45@1224|Proteobacteria,2TRMG@28211|Alphaproteobacteria,47F58@766|Rickettsiales	766|Rickettsiales	I	Catalyzes the formation of phosphatidylethanolamine (PtdEtn) from phosphatidylserine (PtdSer)	psd	-	4.1.1.65	ko:K01613	ko00564,ko01100,ko01110,map00564,map01100,map01110	M00093	R02055	RC00299	ko00000,ko00001,ko00002,ko01000	-	-	-	PS_Dcarbxylase
F2MM_03740	86106.I862_00495	2.42e-54	177.0	COG1611@1|root,COG1611@2|Bacteria,1RD59@1224|Proteobacteria,2U5DP@28211|Alphaproteobacteria,47FHJ@766|Rickettsiales	766|Rickettsiales	S	Possible lysine decarboxylase	-	-	3.2.2.10	ko:K06966	ko00230,ko00240,map00230,map00240	-	R00182,R00510	RC00063,RC00318	ko00000,ko00001,ko01000	-	-	-	Lysine_decarbox
F2MM_03745	102232.GLO73106DRAFT_00041220	6.25e-11	62.8	COG2931@1|root,COG2931@2|Bacteria,1G2GC@1117|Cyanobacteria	1117|Cyanobacteria	Q	FG-GAP repeat	-	-	-	-	-	-	-	-	-	-	-	-	FG-GAP
F2MM_03750	102232.GLO73106DRAFT_00023070	3.27e-17	84.0	COG2931@1|root,COG2931@2|Bacteria	2|Bacteria	Q	calcium- and calmodulin-responsive adenylate cyclase activity	-	-	-	-	-	-	-	-	-	-	-	-	Calx-beta,DUF5122,FG-GAP,HemolysinCabind
F2MM_03770	86106.I862_01190	0.0	1134.0	COG0188@1|root,COG0188@2|Bacteria,1MUGG@1224|Proteobacteria,2TSPQ@28211|Alphaproteobacteria,47EW0@766|Rickettsiales	766|Rickettsiales	L	A type II topoisomerase that negatively supercoils closed circular double-stranded (ds) DNA in an ATP-dependent manner to modulate DNA topology and maintain chromosomes in an underwound state. Negative supercoiling favors strand separation, and DNA replication, transcription, recombination and repair, all of which involve strand separation. Also able to catalyze the interconversion of other topol…	gyrA	-	5.99.1.3	ko:K02469	-	-	-	-	ko00000,ko01000,ko03032,ko03400	-	-	-	DNA_gyraseA_C,DNA_topoisoIV
F2MM_03780	244581.IM40_01380	3.96e-66	210.0	COG0288@1|root,COG0288@2|Bacteria,1NGFN@1224|Proteobacteria,2TRPD@28211|Alphaproteobacteria	28211|Alphaproteobacteria	P	Reversible hydration of carbon dioxide	-	-	4.2.1.1	ko:K01673	ko00910,map00910	-	R00132,R10092	RC02807	ko00000,ko00001,ko01000	-	-	-	Pro_CA
F2MM_03790	86106.I862_03320	3.09e-137	403.0	COG2821@1|root,COG2821@2|Bacteria,1MXD4@1224|Proteobacteria,2TS5S@28211|Alphaproteobacteria,47F8H@766|Rickettsiales	766|Rickettsiales	M	MltA specific insert domain	-	-	-	ko:K08304	-	-	-	-	ko00000,ko01000,ko01011	-	GH102	-	3D,MltA
F2MM_03795	86106.I862_03325	5.8e-46	158.0	COG4395@1|root,COG4395@2|Bacteria,1NCIX@1224|Proteobacteria,2TTDQ@28211|Alphaproteobacteria,47FN2@766|Rickettsiales	766|Rickettsiales	S	protein conserved in bacteria	-	-	-	-	-	-	-	-	-	-	-	-	Tim44
F2MM_03800	86106.I862_03330	2.98e-49	162.0	COG1952@1|root,COG1952@2|Bacteria,1RI75@1224|Proteobacteria,2UBTB@28211|Alphaproteobacteria,47FFF@766|Rickettsiales	766|Rickettsiales	U	One of the proteins required for the normal export of preproteins out of the cell cytoplasm. It is a molecular chaperone that binds to a subset of precursor proteins, maintaining them in a translocation-competent state. It also specifically binds to its receptor SecA	secB	-	-	ko:K03071	ko02024,ko03060,ko03070,map02024,map03060,map03070	M00335	-	-	ko00000,ko00001,ko00002,ko02044,ko03110	3.A.5	-	-	SecB
F2MM_03805	441620.Mpop_2635	2.3e-17	76.6	COG1987@1|root,COG1987@2|Bacteria,1N73W@1224|Proteobacteria,2UBX6@28211|Alphaproteobacteria,1JVQ4@119045|Methylobacteriaceae	28211|Alphaproteobacteria	N	Role in flagellar biosynthesis	fliQ	-	-	ko:K02420	ko02040,map02040	-	-	-	ko00000,ko00001,ko02035,ko02044	3.A.6.2	-	-	Bac_export_3
F2MM_03815	283699.D172_1445	3.44e-21	91.7	COG0189@1|root,COG0189@2|Bacteria,1MX62@1224|Proteobacteria,1RM8B@1236|Gammaproteobacteria,2Q154@267888|Pseudoalteromonadaceae	1236|Gammaproteobacteria	F	COG0189 Glutathione synthase Ribosomal protein S6 modification enzyme (glutaminyl transferase)	rimK	GO:0003674,GO:0003824,GO:0005488,GO:0005515,GO:0005575,GO:0005622,GO:0005623,GO:0005737,GO:0006464,GO:0006807,GO:0006950,GO:0006974,GO:0007154,GO:0008150,GO:0008152,GO:0009432,GO:0009605,GO:0009987,GO:0009991,GO:0016874,GO:0016879,GO:0016881,GO:0018169,GO:0018410,GO:0019538,GO:0031668,GO:0033554,GO:0036211,GO:0042802,GO:0043170,GO:0043412,GO:0043687,GO:0044237,GO:0044238,GO:0044260,GO:0044267,GO:…	-	ko:K05844	-	-	-	-	ko00000,ko01000,ko03009	-	-	-	RimK
F2MM_03825	86106.I862_02475	4.47e-41	143.0	COG0806@1|root,COG0806@2|Bacteria,1MWQR@1224|Proteobacteria,2U9UT@28211|Alphaproteobacteria,47FIA@766|Rickettsiales	766|Rickettsiales	J	An accessory protein needed during the final step in the assembly of 30S ribosomal subunit, possibly for assembly of the head region. Probably interacts with S19. Essential for efficient processing of 16S rRNA. May be needed both before and after RbfA during the maturation of 16S rRNA. It has affinity for free ribosomal 30S subunits but not for 70S ribosomes	rimM	-	-	ko:K02860	-	-	-	-	ko00000,ko03009	-	-	-	PRC,RimM
F2MM_03830	1090318.ATTI01000001_gene1984	7.04e-32	115.0	COG0228@1|root,COG0228@2|Bacteria,1MZCT@1224|Proteobacteria,2U94X@28211|Alphaproteobacteria,2K4I6@204457|Sphingomonadales	204457|Sphingomonadales	J	Belongs to the bacterial ribosomal protein bS16 family	rpsP	-	-	ko:K02959	ko03010,map03010	M00178	-	-	br01610,ko00000,ko00001,ko00002,ko03011,ko03029	-	-	-	Ribosomal_S16
F2MM_03845	86106.I862_05770	6.64e-53	170.0	COG0203@1|root,COG0203@2|Bacteria,1RCWN@1224|Proteobacteria,2U749@28211|Alphaproteobacteria,47FBW@766|Rickettsiales	766|Rickettsiales	J	Ribosomal protein L17	rplQ	-	-	ko:K02879	ko03010,map03010	M00178	-	-	br01610,ko00000,ko00001,ko00002,ko03011	-	-	-	Ribosomal_L17
F2MM_03850	86106.I862_05775	1.48e-163	467.0	COG0202@1|root,COG0202@2|Bacteria,1MU75@1224|Proteobacteria,2TSI0@28211|Alphaproteobacteria,47F1V@766|Rickettsiales	766|Rickettsiales	K	DNA-dependent RNA polymerase catalyzes the transcription of DNA into RNA using the four ribonucleoside triphosphates as substrates	rpoA	-	2.7.7.6	ko:K03040	ko00230,ko00240,ko01100,ko03020,map00230,map00240,map01100,map03020	M00183	R00435,R00441,R00442,R00443	RC02795	br01611,ko00000,ko00001,ko00002,ko01000,ko03021,ko03400	-	-	-	RNA_pol_A_CTD,RNA_pol_A_bac,RNA_pol_L
F2MM_03855	10228.TriadP51242	3.89e-49	160.0	COG0100@1|root,KOG0408@2759|Eukaryota,3A0A4@33154|Opisthokonta,3BPCP@33208|Metazoa	33208|Metazoa	J	Ribosomal protein S11	-	-	-	ko:K02948	ko03010,map03010	M00178,M00179	-	-	br01610,ko00000,ko00001,ko00002,ko03011	-	-	-	Ribosomal_S11
F2MM_03860	86106.I862_05785	7.35e-60	187.0	COG0099@1|root,COG0099@2|Bacteria,1RD1G@1224|Proteobacteria,2U73D@28211|Alphaproteobacteria,47FEA@766|Rickettsiales	766|Rickettsiales	J	Located at the top of the head of the 30S subunit, it contacts several helices of the 16S rRNA. In the 70S ribosome it contacts the 23S rRNA (bridge B1a) and protein L5 of the 50S subunit (bridge B1b), connecting the 2 subunits	rpsM	-	-	ko:K02952	ko03010,map03010	M00178,M00179	-	-	br01610,ko00000,ko00001,ko00002,ko03011	-	-	-	Ribosomal_S13
F2MM_03865	1064535.MELS_0795	2.59e-53	177.0	COG0563@1|root,COG0563@2|Bacteria,1TP27@1239|Firmicutes,4H2UG@909932|Negativicutes	909932|Negativicutes	F	Catalyzes the reversible transfer of the terminal phosphate group between ATP and AMP. Plays an important role in cellular energy homeostasis and in adenine nucleotide metabolism	adk	-	2.7.4.3	ko:K00939	ko00230,ko00730,ko01100,ko01110,ko01130,map00230,map00730,map01100,map01110,map01130	M00049	R00127,R01547,R11319	RC00002	ko00000,ko00001,ko00002,ko01000,ko04147	-	-	-	ADK,ADK_lid
F2MM_03870	86106.I862_05795	1.49e-203	577.0	COG0201@1|root,COG0201@2|Bacteria,1MVU7@1224|Proteobacteria,2TQMT@28211|Alphaproteobacteria,47EWF@766|Rickettsiales	766|Rickettsiales	U	The central subunit of the protein translocation channel SecYEG. Consists of two halves formed by TMs 1-5 and 6-10. These two domains form a lateral gate at the front which open onto the bilayer between TMs 2 and 7, and are clamped together by SecE at the back. The channel is closed by both a pore ring composed of hydrophobic SecY resides and a short helix (helix 2A) on the extracellular side of …	secY	-	-	ko:K03076	ko02024,ko03060,ko03070,map02024,map03060,map03070	M00335	-	-	ko00000,ko00001,ko00002,ko02044	3.A.5	-	-	SecY
F2MM_03875	86106.I862_05800	1.08e-43	148.0	COG0200@1|root,COG0200@2|Bacteria,1RDC8@1224|Proteobacteria,2U79D@28211|Alphaproteobacteria,47FGQ@766|Rickettsiales	766|Rickettsiales	J	binds to the 23S rRNA	rplO	-	-	ko:K02876	ko03010,map03010	M00178,M00179	-	-	br01610,ko00000,ko00001,ko00002,ko03011	-	-	-	Ribosomal_L27A
F2MM_03880	86106.I862_05805	6.34e-14	70.5	COG1841@1|root,COG1841@2|Bacteria,1PU2S@1224|Proteobacteria,2UF55@28211|Alphaproteobacteria,47FV7@766|Rickettsiales	766|Rickettsiales	J	Ribosomal protein L30	rpmD	-	-	ko:K02907	ko03010,map03010	M00178,M00179	-	-	br01610,ko00000,ko00001,ko00002,ko03011	-	-	-	Ribosomal_L30
F2MM_03885	86106.I862_05810	2.33e-68	213.0	COG0098@1|root,COG0098@2|Bacteria,1MUS4@1224|Proteobacteria,2TSRI@28211|Alphaproteobacteria,47FBU@766|Rickettsiales	766|Rickettsiales	J	Belongs to the universal ribosomal protein uS5 family	rpsE	-	-	ko:K02988	ko03010,map03010	M00178,M00179	-	-	br01610,ko00000,ko00001,ko00002,ko03011	-	-	-	Ribosomal_S5,Ribosomal_S5_C
F2MM_03890	1123060.JONP01000014_gene4080	1.93e-39	135.0	COG0256@1|root,COG0256@2|Bacteria,1RGY7@1224|Proteobacteria,2U9A6@28211|Alphaproteobacteria,2JSUD@204441|Rhodospirillales	204441|Rhodospirillales	J	This is one of the proteins that binds and probably mediates the attachment of the 5S RNA into the large ribosomal subunit, where it forms part of the central protuberance	rplR	-	-	ko:K02881	ko03010,map03010	M00178,M00179	-	-	br01610,ko00000,ko00001,ko00002,ko03011	-	-	-	Ribosomal_L18p
F2MM_03895	86106.I862_05820	7.06e-69	214.0	COG0097@1|root,COG0097@2|Bacteria,1R9YZ@1224|Proteobacteria,2TV09@28211|Alphaproteobacteria,47FCI@766|Rickettsiales	766|Rickettsiales	J	This protein binds to the 23S rRNA, and is important in its secondary structure. It is located near the subunit interface in the base of the L7 L12 stalk, and near the tRNA binding site of the peptidyltransferase center	rplF	-	-	ko:K02933	ko03010,map03010	M00178,M00179	-	-	br01610,ko00000,ko00001,ko00002,ko03011	-	-	-	Ribosomal_L6
F2MM_03900	86106.I862_05825	3.52e-52	168.0	COG0096@1|root,COG0096@2|Bacteria,1RDG3@1224|Proteobacteria,2U6ZH@28211|Alphaproteobacteria,47FFI@766|Rickettsiales	766|Rickettsiales	J	One of the primary rRNA binding proteins, it binds directly to 16S rRNA central domain where it helps coordinate assembly of the platform of the 30S subunit	rpsH	-	-	ko:K02994	ko03010,map03010	M00178,M00179	-	-	br01610,ko00000,ko00001,ko00002,ko03011	-	-	-	Ribosomal_S8
F2MM_03905	985867.AEWF01000002_gene1614	7.82e-37	127.0	COG0199@1|root,COG0199@2|Bacteria,1MZDT@1224|Proteobacteria,2UC01@28211|Alphaproteobacteria,47FKZ@766|Rickettsiales	766|Rickettsiales	J	Binds 16S rRNA, required for the assembly of 30S particles and may also be responsible for determining the conformation of the 16S rRNA at the A site	rpsN	-	-	ko:K02954	ko03010,map03010	M00178,M00179	-	-	br01610,ko00000,ko00001,ko00002,ko03011	-	-	-	Ribosomal_S14
F2MM_03910	1408418.JNJH01000016_gene3162	3.36e-81	245.0	COG0094@1|root,COG0094@2|Bacteria,1MUU9@1224|Proteobacteria,2TQPF@28211|Alphaproteobacteria,2JRV3@204441|Rhodospirillales	204441|Rhodospirillales	J	This is 1 of the proteins that binds and probably mediates the attachment of the 5S RNA into the large ribosomal subunit, where it forms part of the central protuberance. In the 70S ribosome it contacts protein S13 of the 30S subunit (bridge B1b), connecting the 2 subunits	rplE	-	-	ko:K02931	ko03010,map03010	M00178,M00179	-	-	br01610,ko00000,ko00001,ko00002,ko03011	-	-	-	Ribosomal_L5,Ribosomal_L5_C
F2MM_03915	86106.I862_05840	2.82e-45	149.0	COG0198@1|root,COG0198@2|Bacteria,1MZQD@1224|Proteobacteria,2UC6Y@28211|Alphaproteobacteria,47FJT@766|Rickettsiales	766|Rickettsiales	J	One of two assembly initiator proteins, it binds directly to the 5'-end of the 23S rRNA, where it nucleates assembly of the 50S subunit	rplX	-	-	ko:K02895	ko03010,map03010	M00178,M00179	-	-	br01610,ko00000,ko00001,ko00002,ko03011	-	-	-	KOW,ribosomal_L24
F2MM_03920	909943.HIMB100_00006470	1.09e-55	176.0	COG0093@1|root,COG0093@2|Bacteria,1RCWZ@1224|Proteobacteria,2U743@28211|Alphaproteobacteria,4BQ9I@82117|unclassified Alphaproteobacteria	28211|Alphaproteobacteria	J	Binds to 23S rRNA. Forms part of two intersubunit bridges in the 70S ribosome	rplN	GO:0003674,GO:0003676,GO:0003723,GO:0003735,GO:0005198,GO:0005488,GO:0005575,GO:0005622,GO:0005623,GO:0005737,GO:0005829,GO:0005840,GO:0015934,GO:0019843,GO:0022625,GO:0022626,GO:0032991,GO:0043226,GO:0043228,GO:0043229,GO:0043232,GO:0044391,GO:0044422,GO:0044424,GO:0044444,GO:0044445,GO:0044446,GO:0044464,GO:0070180,GO:0097159,GO:1901363,GO:1990904	-	ko:K02874	ko03010,map03010	M00178,M00179	-	-	br01610,ko00000,ko00001,ko00002,ko03011	-	-	-	Ribosomal_L14
F2MM_03925	1110502.TMO_2623	3.26e-27	100.0	COG0186@1|root,COG0186@2|Bacteria,1MZIK@1224|Proteobacteria,2UBRF@28211|Alphaproteobacteria,2JTYK@204441|Rhodospirillales	204441|Rhodospirillales	J	One of the primary rRNA binding proteins, it binds specifically to the 5'-end of 16S ribosomal RNA	rpsQ	-	-	ko:K02961	ko03010,map03010	M00178,M00179	-	-	br01610,ko00000,ko00001,ko00002,ko03011	-	-	-	Ribosomal_S17
F2MM_03930	316058.RPB_2303	1.36e-11	60.8	COG0255@1|root,COG0255@2|Bacteria,1N6PR@1224|Proteobacteria,2UF59@28211|Alphaproteobacteria,3K03Z@41294|Bradyrhizobiaceae	28211|Alphaproteobacteria	J	Belongs to the universal ribosomal protein uL29 family	rpmC	GO:0005575,GO:0005622,GO:0005623,GO:0005737,GO:0005829,GO:0005840,GO:0015934,GO:0022625,GO:0022626,GO:0032991,GO:0043226,GO:0043228,GO:0043229,GO:0043232,GO:0044391,GO:0044422,GO:0044424,GO:0044444,GO:0044445,GO:0044446,GO:0044464,GO:1990904	-	ko:K02904	ko03010,map03010	M00178,M00179	-	-	br01610,ko00000,ko00001,ko00002,ko03011	-	-	-	Ribosomal_L29
F2MM_03935	86106.I862_05860	1.81e-80	240.0	COG0197@1|root,COG0197@2|Bacteria,1RA0Z@1224|Proteobacteria,2U710@28211|Alphaproteobacteria,47FB1@766|Rickettsiales	766|Rickettsiales	J	Binds 23S rRNA and is also seen to make contacts with the A and possibly P site tRNAs	rplP	-	-	ko:K02878	ko03010,map03010	M00178	-	-	br01610,ko00000,ko00001,ko00002,ko03011	-	-	-	Ribosomal_L16
F2MM_03940	1343158.SACS_0033	4.34e-85	258.0	COG0092@1|root,COG0092@2|Bacteria,1MUAI@1224|Proteobacteria,2TRZ2@28211|Alphaproteobacteria,2JQ8H@204441|Rhodospirillales	204441|Rhodospirillales	J	Binds the lower part of the 30S subunit head. Binds mRNA in the 70S ribosome, positioning it for translation	rpsC	-	-	ko:K02982	ko03010,map03010	M00178,M00179	-	-	br01610,ko00000,ko00001,ko00002,ko03011	-	-	-	KH_2,Ribosomal_S3_C
F2MM_03945	86106.I862_05870	1.14e-36	128.0	COG0091@1|root,COG0091@2|Bacteria,1RH0W@1224|Proteobacteria,2U96X@28211|Alphaproteobacteria,47FJ9@766|Rickettsiales	766|Rickettsiales	J	its binding is stimulated by other ribosomal proteins, e.g. L4, L17, and L20. It is important during the early stages of 50S assembly. It makes multiple contacts with different domains of the 23S rRNA in the assembled 50S subunit and ribosome (By similarity)	rplV	-	-	ko:K02890	ko03010,map03010	M00178,M00179	-	-	br01610,ko00000,ko00001,ko00002,ko03011	-	-	-	Ribosomal_L22
F2MM_03950	86106.I862_05875	1.92e-47	153.0	COG0185@1|root,COG0185@2|Bacteria,1RGYX@1224|Proteobacteria,2U95S@28211|Alphaproteobacteria,47FHT@766|Rickettsiales	766|Rickettsiales	J	Protein S19 forms a complex with S13 that binds strongly to the 16S ribosomal RNA	rpsS	-	-	ko:K02965	ko03010,map03010	M00178,M00179	-	-	br01610,ko00000,ko00001,ko00002,ko03011	-	-	-	Ribosomal_S19
F2MM_03955	86106.I862_05880	3.34e-142	407.0	COG0090@1|root,COG0090@2|Bacteria,1MVTD@1224|Proteobacteria,2TTKD@28211|Alphaproteobacteria,47EZ2@766|Rickettsiales	766|Rickettsiales	J	One of the primary rRNA binding proteins. Required for association of the 30S and 50S subunits to form the 70S ribosome, for tRNA binding and peptide bond formation. It has been suggested to have peptidyltransferase activity	rplB	-	-	ko:K02886	ko03010,map03010	M00178,M00179	-	-	br01610,ko00000,ko00001,ko00002,ko03011	-	-	-	Ribosomal_L2,Ribosomal_L2_C
F2MM_03960	86106.I862_05885	1.68e-22	90.5	COG0089@1|root,COG0089@2|Bacteria,1MZXX@1224|Proteobacteria,2UBQ1@28211|Alphaproteobacteria	28211|Alphaproteobacteria	J	One of the early assembly proteins it binds 23S rRNA. One of the proteins that surrounds the polypeptide exit tunnel on the outside of the ribosome. Forms the main docking site for trigger factor binding to the ribosome	rplW	GO:0000027,GO:0003674,GO:0003676,GO:0003723,GO:0003735,GO:0005198,GO:0005488,GO:0005575,GO:0005622,GO:0005623,GO:0005737,GO:0005829,GO:0005840,GO:0006412,GO:0006518,GO:0006807,GO:0006996,GO:0008150,GO:0008152,GO:0009058,GO:0009059,GO:0009987,GO:0010467,GO:0015934,GO:0016043,GO:0019538,GO:0022607,GO:0022613,GO:0022618,GO:0022625,GO:0022626,GO:0032991,GO:0034622,GO:0034641,GO:0034645,GO:0042254,GO:…	-	ko:K02892	ko03010,map03010	M00178,M00179	-	-	br01610,ko00000,ko00001,ko00002,ko03011	-	-	-	Ribosomal_L23
F2MM_03965	86106.I862_05890	1.5e-64	205.0	COG0088@1|root,COG0088@2|Bacteria,1MXPF@1224|Proteobacteria,2TRUT@28211|Alphaproteobacteria,47F8F@766|Rickettsiales	766|Rickettsiales	J	One of the primary rRNA binding proteins, this protein initially binds near the 5'-end of the 23S rRNA. It is important during the early stages of 50S assembly. It makes multiple contacts with different domains of the 23S rRNA in the assembled 50S subunit and ribosome	rplD	-	-	ko:K02926	ko03010,map03010	M00178	-	-	br01610,ko00000,ko00001,ko00002,ko03011	-	-	-	Ribosomal_L4
F2MM_03970	86106.I862_05895	2.88e-90	272.0	COG0087@1|root,COG0087@2|Bacteria,1MUST@1224|Proteobacteria,2TRHB@28211|Alphaproteobacteria,47F5N@766|Rickettsiales	766|Rickettsiales	J	One of the primary rRNA binding proteins, it binds directly near the 3'-end of the 23S rRNA, where it nucleates assembly of the 50S subunit	rplC	-	-	ko:K02906	ko03010,map03010	M00178,M00179	-	-	br01610,ko00000,ko00001,ko00002,ko03011	-	-	-	Ribosomal_L3
F2MM_03975	86106.I862_05900	5.6e-46	150.0	COG0051@1|root,COG0051@2|Bacteria,1RGWF@1224|Proteobacteria,2U95D@28211|Alphaproteobacteria,47FH3@766|Rickettsiales	766|Rickettsiales	J	Involved in the binding of tRNA to the ribosomes	rpsJ	-	-	ko:K02946	ko03010,map03010	M00178,M00179	-	-	br01610,ko00000,ko00001,ko00002,ko03011	-	-	-	Ribosomal_S10
F2MM_03980	86106.I862_03595	6.61e-245	677.0	COG0050@1|root,COG0050@2|Bacteria,1MVC0@1224|Proteobacteria,2TQP8@28211|Alphaproteobacteria,47EUU@766|Rickettsiales	766|Rickettsiales	J	This protein promotes the GTP-dependent binding of aminoacyl-tRNA to the A-site of ribosomes during protein biosynthesis	tuf	-	-	ko:K02358	-	-	-	-	ko00000,ko03012,ko03029,ko04147	-	-	-	GTP_EFTU,GTP_EFTU_D2,GTP_EFTU_D3
F2MM_04000	1528098.NOVO_06410	1.37e-115	353.0	COG1160@1|root,COG1160@2|Bacteria,1MU9S@1224|Proteobacteria,2TT38@28211|Alphaproteobacteria,47ETV@766|Rickettsiales	766|Rickettsiales	S	GTPase that plays an essential role in the late steps of ribosome biogenesis	der	-	-	ko:K03977	-	-	-	-	ko00000,ko03009	-	-	-	KH_dom-like,MMR_HSR1
F2MM_04005	86106.I862_06670	4.06e-47	159.0	COG2128@1|root,COG2128@2|Bacteria	2|Bacteria	S	hydroperoxide reductase activity	ahpD	-	-	ko:K04756	-	-	-	-	ko00000	-	-	-	CMD
F2MM_04010	272947.RP038	6.28e-121	363.0	COG1398@1|root,COG1398@2|Bacteria,1N2MA@1224|Proteobacteria,2TT62@28211|Alphaproteobacteria	28211|Alphaproteobacteria	I	Fatty acid desaturase	aco1	-	1.14.19.1	ko:K00507	ko01040,ko01212,ko03320,ko04152,ko04212,map01040,map01212,map03320,map04152,map04212	-	R02222	RC00917	ko00000,ko00001,ko01000,ko01004	-	-	-	FA_desaturase
F2MM_04030	86106.I862_03220	4.59e-148	443.0	COG1766@1|root,COG1766@2|Bacteria,1MUQR@1224|Proteobacteria,2TR6J@28211|Alphaproteobacteria,47F49@766|Rickettsiales	766|Rickettsiales	NU	The M ring may be actively involved in energy transduction	fliF	-	-	ko:K02409	ko02040,map02040	-	-	-	ko00000,ko00001,ko02035,ko02044	3.A.6.2,3.A.6.3	-	-	YscJ_FliF,YscJ_FliF_C
F2MM_04035	86106.I862_03215	1.01e-110	332.0	COG1536@1|root,COG1536@2|Bacteria,1MV9X@1224|Proteobacteria,2TRIV@28211|Alphaproteobacteria,47F0H@766|Rickettsiales	766|Rickettsiales	N	FliG is one of three proteins (FliG, FliN, FliM) that forms the rotor-mounted switch complex (C ring), located at the base of the basal body. This complex interacts with the CheY and CheZ chemotaxis proteins, in addition to contacting components of the motor that determine the direction of flagellar rotation	fliG	-	-	ko:K02410	ko02030,ko02040,map02030,map02040	-	-	-	ko00000,ko00001,ko02035	-	-	-	FliG_C,FliG_M,FliG_N
F2MM_04045	86106.I862_03205	1.17e-23	93.2	COG1886@1|root,COG1886@2|Bacteria,1RGWT@1224|Proteobacteria,2UC6U@28211|Alphaproteobacteria,47FPZ@766|Rickettsiales	766|Rickettsiales	N	FliN is one of three proteins (FliG, FliN, FliM) that form the rotor-mounted switch complex (C ring), located at the base of the basal body. This complex interacts with the CheY and CheZ chemotaxis proteins, in addition to contacting components of the motor that determine the direction of flagellar rotation	-	-	-	ko:K02417	ko02030,ko02040,map02030,map02040	-	-	-	ko00000,ko00001,ko02035,ko02044	3.A.6.2,3.A.6.3	-	-	FliMN_C
F2MM_04050	102232.GLO73106DRAFT_00029870	2.21e-52	182.0	COG0196@1|root,COG0196@2|Bacteria,1G0RB@1117|Cyanobacteria	1117|Cyanobacteria	H	Belongs to the ribF family	ribF	-	2.7.1.26,2.7.7.2	ko:K11753	ko00740,ko01100,ko01110,map00740,map01100,map01110	M00125	R00161,R00549	RC00002,RC00017	ko00000,ko00001,ko00002,ko01000	-	-	-	FAD_syn,Flavokinase
F2MM_04055	1057002.KB905371_gene238	1.9e-25	110.0	COG1508@1|root,COG1508@2|Bacteria,1MW4V@1224|Proteobacteria,2TS41@28211|Alphaproteobacteria	28211|Alphaproteobacteria	K	Sigma factors are initiation factors that promote the attachment of RNA polymerase to specific initiation sites and are then released	rpoN	-	-	ko:K03092	ko02020,ko05111,map02020,map05111	-	-	-	ko00000,ko00001,ko03021	-	-	-	Sigma54_AID,Sigma54_CBD,Sigma54_DBD
F2MM_04075	86106.I862_06085	2.82e-54	182.0	COG2853@1|root,COG2853@2|Bacteria,1MVX0@1224|Proteobacteria,2U7CZ@28211|Alphaproteobacteria,47FDR@766|Rickettsiales	766|Rickettsiales	M	COG2853 Surface lipoprotein	vacJ	-	-	ko:K04754	-	-	-	-	ko00000	-	-	-	MlaA
F2MM_04100	991905.SL003B_0204	4.8e-24	100.0	COG2917@1|root,COG2917@2|Bacteria,1NWIZ@1224|Proteobacteria,2U74X@28211|Alphaproteobacteria,4BQQM@82117|unclassified Alphaproteobacteria	28211|Alphaproteobacteria	D	probably involved in intracellular septation	ispZ	-	-	ko:K06190	-	-	-	-	ko00000	-	-	-	IspA
F2MM_04110	1528098.NOVO_03555	3.59e-165	468.0	COG0320@1|root,COG0320@2|Bacteria,1MVRD@1224|Proteobacteria,2TRP3@28211|Alphaproteobacteria,47EY3@766|Rickettsiales	766|Rickettsiales	H	Catalyzes the radical-mediated insertion of two sulfur atoms into the C-6 and C-8 positions of the octanoyl moiety bound to the lipoyl domains of lipoate-dependent enzymes, thereby converting the octanoylated domains into lipoylated derivatives	lipA	-	2.8.1.8	ko:K03644	ko00785,ko01100,map00785,map01100	-	R07767,R07768	RC01978	ko00000,ko00001,ko01000	-	-	-	LIAS_N,Radical_SAM
F2MM_04115	1121949.AQXT01000002_gene2977	5.85e-15	81.3	COG1792@1|root,COG1792@2|Bacteria,1N8ZS@1224|Proteobacteria,2U1FY@28211|Alphaproteobacteria,43XKD@69657|Hyphomonadaceae	28211|Alphaproteobacteria	M	shape-determining protein MreC	mreC	-	-	ko:K03570	-	-	-	-	ko00000,ko03036	9.B.157.1	-	-	MreC
F2MM_04120	86106.I862_03850	1.05e-186	531.0	COG1301@1|root,COG1301@2|Bacteria,1MU0Q@1224|Proteobacteria,2TRET@28211|Alphaproteobacteria,47F41@766|Rickettsiales	766|Rickettsiales	U	Belongs to the dicarboxylate amino acid cation symporter (DAACS) (TC 2.A.23) family	gltP	-	-	-	-	-	-	-	-	-	-	-	SDF
F2MM_04135	1207063.P24_16872	7.25e-21	86.3	COG0721@1|root,COG0721@2|Bacteria,1MZQP@1224|Proteobacteria,2UBSZ@28211|Alphaproteobacteria,2JU0Q@204441|Rhodospirillales	204441|Rhodospirillales	J	Allows the formation of correctly charged Asn-tRNA(Asn) or Gln-tRNA(Gln) through the transamidation of misacylated Asp- tRNA(Asn) or Glu-tRNA(Gln) in organisms which lack either or both of asparaginyl-tRNA or glutaminyl-tRNA synthetases. The reaction takes place in the presence of glutamine and ATP through an activated phospho-Asp-tRNA(Asn) or phospho-Glu-tRNA(Gln)	gatC	-	6.3.5.6,6.3.5.7	ko:K02435	ko00970,ko01100,map00970,map01100	-	R03905,R04212	RC00010	ko00000,ko00001,ko01000,ko03029	-	-	-	Glu-tRNAGln
F2MM_04140	86106.I862_01310	4.96e-60	195.0	COG0745@1|root,COG0745@2|Bacteria,1MY3D@1224|Proteobacteria,2TSQF@28211|Alphaproteobacteria,47FD8@766|Rickettsiales	766|Rickettsiales	T	COG0745 Response regulators consisting of a CheY-like receiver domain and a winged-helix DNA-binding domain	ompR	-	-	ko:K07659	ko02020,ko02026,map02020,map02026	M00445,M00742,M00743	-	-	ko00000,ko00001,ko00002,ko02022	-	-	-	Response_reg,Trans_reg_C
F2MM_04155	257363.RT0118	9.97e-68	214.0	COG0765@1|root,COG0765@2|Bacteria,1P3W6@1224|Proteobacteria,2U6NW@28211|Alphaproteobacteria,47F6V@766|Rickettsiales	766|Rickettsiales	E	transport system permease	yqiY	GO:0005575,GO:0005623,GO:0005886,GO:0016020,GO:0044464,GO:0071944	-	ko:K02029	-	M00236	-	-	ko00000,ko00002,ko02000	3.A.1.3	-	-	BPD_transp_1
F2MM_04160	428126.CLOSPI_00685	5.93e-84	256.0	COG1126@1|root,COG1126@2|Bacteria,1TNYD@1239|Firmicutes,3VNRR@526524|Erysipelotrichia	526524|Erysipelotrichia	E	ATPases associated with a variety of cellular activities	-	-	-	-	-	-	-	-	-	-	-	-	ABC_tran
F2MM_04170	86106.I862_00305	3.9e-66	208.0	COG1670@1|root,COG1670@2|Bacteria,1N619@1224|Proteobacteria,2UDSR@28211|Alphaproteobacteria,47FSU@766|Rickettsiales	766|Rickettsiales	J	COG1670 Acetyltransferases, including N-acetylases of ribosomal proteins	rimJ	-	2.3.1.128	ko:K03790	-	-	-	-	ko00000,ko01000,ko03009	-	-	-	Acetyltransf_3
F2MM_04175	1122135.KB893157_gene191	5.68e-47	155.0	COG0335@1|root,COG0335@2|Bacteria,1RH3A@1224|Proteobacteria,2U9DF@28211|Alphaproteobacteria	28211|Alphaproteobacteria	J	This protein is located at the 30S-50S ribosomal subunit interface and may play a role in the structure and function of the aminoacyl-tRNA binding site	rplS	GO:0003674,GO:0003735,GO:0005198,GO:0005575,GO:0005622,GO:0005623,GO:0005737,GO:0005829,GO:0005840,GO:0015934,GO:0022625,GO:0022626,GO:0032991,GO:0043226,GO:0043228,GO:0043229,GO:0043232,GO:0044391,GO:0044422,GO:0044424,GO:0044444,GO:0044445,GO:0044446,GO:0044464,GO:1990904	-	ko:K02884	ko03010,map03010	M00178	-	-	br01610,ko00000,ko00001,ko00002,ko03011	-	-	-	Ribosomal_L19
F2MM_04180	86106.I862_02470	5.34e-100	297.0	COG0336@1|root,COG0336@2|Bacteria,1MUN1@1224|Proteobacteria,2TSIZ@28211|Alphaproteobacteria,47F7F@766|Rickettsiales	766|Rickettsiales	J	Belongs to the RNA methyltransferase TrmD family	trmD	-	2.1.1.228	ko:K00554	-	-	R00597	RC00003,RC00334	ko00000,ko01000,ko03016	-	-	-	tRNA_m1G_MT
F2MM_04185	86106.I862_00115	1.61e-66	219.0	COG0697@1|root,COG0697@2|Bacteria,1PIEZ@1224|Proteobacteria,2V86I@28211|Alphaproteobacteria,47G9A@766|Rickettsiales	766|Rickettsiales	EG	COG0697 Permeases of the drug metabolite transporter (DMT) superfamily	-	-	-	-	-	-	-	-	-	-	-	-	EamA
F2MM_04190	86106.I862_05335	1.01e-41	144.0	COG2332@1|root,COG2332@2|Bacteria,1RHN5@1224|Proteobacteria,2U99J@28211|Alphaproteobacteria,47FM0@766|Rickettsiales	766|Rickettsiales	O	Heme chaperone required for the biogenesis of c-type cytochromes. Transiently binds heme delivered by CcmC and transfers the heme to apo-cytochromes in a process facilitated by CcmF and CcmH	ccmE	-	-	ko:K02197	-	-	-	-	ko00000	-	-	-	CcmE
F2MM_04195	86106.I862_04475	2.37e-247	716.0	COG5009@1|root,COG5009@2|Bacteria,1MU5A@1224|Proteobacteria,2USBB@28211|Alphaproteobacteria,47ETD@766|Rickettsiales	766|Rickettsiales	M	Cell wall formation. Synthesis of cross-linked peptidoglycan from the lipid intermediates. The enzyme has a penicillin-insensitive transglycosylase N-terminal domain (formation of linear glycan strands) and a penicillin-sensitive transpeptidase C-terminal domain (cross-linking of the peptide subunits)	mrcA	-	2.4.1.129,3.4.16.4	ko:K05366	ko00550,ko01100,ko01501,map00550,map01100,map01501	-	-	-	ko00000,ko00001,ko01000,ko01003,ko01011	-	GT51	-	PCB_OB,Transgly,Transpeptidase
F2MM_04200	3880.AES76469	2.12e-13	67.0	COG0271@1|root,KOG2313@2759|Eukaryota,37V6W@33090|Viridiplantae,3GJU5@35493|Streptophyta,4JQ5I@91835|fabids	35493|Streptophyta	T	Belongs to the BolA IbaG family	-	GO:0005575,GO:0005622,GO:0005623,GO:0005737,GO:0009507,GO:0009536,GO:0043226,GO:0043227,GO:0043229,GO:0043231,GO:0044424,GO:0044444,GO:0044464	-	ko:K22066	-	-	-	-	ko00000,ko03029	-	-	-	BolA
F2MM_04215	86106.I862_04505	8.05e-25	96.7	COG0254@1|root,COG0254@2|Bacteria,1MZ69@1224|Proteobacteria,2UBSC@28211|Alphaproteobacteria,47FRK@766|Rickettsiales	766|Rickettsiales	J	Ribosomal protein L31	rpmE	-	-	ko:K02909	ko03010,map03010	M00178	-	-	br01610,ko00000,ko00001,ko00002,ko03011	-	-	-	Ribosomal_L31
F2MM_04220	86106.I862_04500	3.06e-63	198.0	COG0629@1|root,COG0629@2|Bacteria,1RCWT@1224|Proteobacteria,2U5BZ@28211|Alphaproteobacteria,47FEH@766|Rickettsiales	766|Rickettsiales	L	Plays an important role in DNA replication, recombination and repair. Binds to ssDNA and to an array of partner proteins to recruit them to their sites of action during DNA metabolism	ssb	-	-	ko:K03111	ko03030,ko03430,ko03440,map03030,map03430,map03440	-	-	-	ko00000,ko00001,ko03029,ko03032,ko03400	-	-	-	SSB
F2MM_04225	1528098.NOVO_03920	9.13e-60	189.0	COG0494@1|root,COG0494@2|Bacteria,1RDGJ@1224|Proteobacteria,2U7GI@28211|Alphaproteobacteria,47FC8@766|Rickettsiales	766|Rickettsiales	L	Accelerates the degradation of transcripts by removing pyrophosphate from the 5'-end of triphosphorylated RNA, leading to a more labile monophosphorylated state that can stimulate subsequent ribonuclease cleavage	nudH	-	-	ko:K08311	ko03018,map03018	-	R10816	RC00002	ko00000,ko00001,ko01000,ko03019	-	-	-	NUDIX
F2MM_04230	525904.Tter_0930	4.96e-15	76.3	COG0809@1|root,COG0809@2|Bacteria,2NNWD@2323|unclassified Bacteria	2|Bacteria	J	Transfers and isomerizes the ribose moiety from AdoMet to the 7-aminomethyl group of 7-deazaguanine (preQ1-tRNA) to give epoxyqueuosine (oQ-tRNA)	queA	GO:0002097,GO:0002099,GO:0003674,GO:0003824,GO:0005575,GO:0005622,GO:0005623,GO:0005737,GO:0005829,GO:0006139,GO:0006396,GO:0006399,GO:0006400,GO:0006725,GO:0006807,GO:0008033,GO:0008150,GO:0008152,GO:0008616,GO:0009058,GO:0009116,GO:0009119,GO:0009163,GO:0009314,GO:0009451,GO:0009628,GO:0009987,GO:0010467,GO:0016070,GO:0016740,GO:0016853,GO:0018130,GO:0019438,GO:0034404,GO:0034470,GO:0034641,GO:…	2.4.2.29,2.4.99.17	ko:K00773,ko:K07568	-	-	R03789,R10209	RC00063	ko00000,ko01000,ko03016	-	-	-	Queuosine_synth
F2MM_04235	1122134.KB893651_gene2400	4.25e-71	227.0	COG0809@1|root,COG0809@2|Bacteria,1MUH3@1224|Proteobacteria,1RMKW@1236|Gammaproteobacteria,1XH6Q@135619|Oceanospirillales	135619|Oceanospirillales	J	Transfers and isomerizes the ribose moiety from AdoMet to the 7-aminomethyl group of 7-deazaguanine (preQ1-tRNA) to give epoxyqueuosine (oQ-tRNA)	queA	-	2.4.99.17	ko:K07568	-	-	-	-	ko00000,ko01000,ko03016	-	-	-	Queuosine_synth
F2MM_04245	86106.I862_06010	3.3e-92	279.0	COG0084@1|root,COG0084@2|Bacteria,1MUC0@1224|Proteobacteria,2TS88@28211|Alphaproteobacteria,47F6Y@766|Rickettsiales	766|Rickettsiales	L	COG0084 Mg-dependent DNase	tatD	-	-	ko:K03424	-	-	-	-	ko00000,ko01000	-	-	-	TatD_DNase
F2MM_04250	86106.I862_06015	7.85e-32	115.0	COG0776@1|root,COG0776@2|Bacteria,1RH5Z@1224|Proteobacteria,2UCDG@28211|Alphaproteobacteria,47FU6@766|Rickettsiales	766|Rickettsiales	K	This protein is one of the two subunits of integration host factor, a specific DNA-binding protein that functions in genetic recombination as well as in transcriptional and translational control	ihfA	-	-	ko:K04764	-	-	-	-	ko00000,ko03032,ko03036,ko03400	-	-	-	Bac_DNA_binding
F2MM_04255	86106.I862_05280	3.99e-84	264.0	COG1472@1|root,COG1472@2|Bacteria,1MVAJ@1224|Proteobacteria,2TRJK@28211|Alphaproteobacteria,47F5G@766|Rickettsiales	766|Rickettsiales	G	COG1472 Beta-glucosidase-related glycosidases	-	-	3.2.1.21,3.2.1.52	ko:K01207,ko:K05349	ko00460,ko00500,ko00520,ko00531,ko00940,ko01100,ko01110,ko01501,map00460,map00500,map00520,map00531,map00940,map01100,map01110,map01501	M00628	R00022,R00026,R02558,R02887,R02985,R03527,R04949,R04998,R05963,R07809,R07810,R10035,R10039,R10040,R10831	RC00049,RC00059,RC00171,RC00262,RC00397,RC00451,RC00714,RC00746,RC01248	ko00000,ko00001,ko00002,ko01000	-	GH3	-	Glyco_hydro_3
F2MM_04265	86106.I862_03650	2.96e-14	66.6	COG1826@1|root,COG1826@2|Bacteria,1NGDP@1224|Proteobacteria,2VDAN@28211|Alphaproteobacteria,47FTE@766|Rickettsiales	766|Rickettsiales	U	Part of the twin-arginine translocation (Tat) system that transports large folded proteins containing a characteristic twin-arginine motif in their signal peptide across membranes. TatA could form the protein-conducting channel of the Tat system	tatA	-	-	ko:K03116	ko03060,ko03070,map03060,map03070	M00336	-	-	ko00000,ko00001,ko00002,ko02044	2.A.64	-	-	MttA_Hcf106
F2MM_04270	357244.OTBS_0333	2.39e-33	124.0	COG0319@1|root,COG0319@2|Bacteria,1MZ67@1224|Proteobacteria,2UBXV@28211|Alphaproteobacteria,47FHA@766|Rickettsiales	766|Rickettsiales	J	Single strand-specific metallo-endoribonuclease involved in late-stage 70S ribosome quality control and in maturation of the 3' terminus of the 16S rRNA	ybeY	-	-	ko:K07042	-	-	-	-	ko00000,ko03009	-	-	-	UPF0054
F2MM_04275	86106.I862_04670	9.59e-84	260.0	COG1253@1|root,COG1253@2|Bacteria,1MV3P@1224|Proteobacteria,2TVFA@28211|Alphaproteobacteria,47FC1@766|Rickettsiales	766|Rickettsiales	S	COG1253 Hemolysins and related proteins containing CBS domains	tlyC	-	-	-	-	-	-	-	-	-	-	-	CBS,CorC_HlyC
F2MM_04285	86106.I862_01470	3.52e-52	169.0	COG0848@1|root,COG0848@2|Bacteria,1MZ6M@1224|Proteobacteria,2UA46@28211|Alphaproteobacteria,47FDJ@766|Rickettsiales	766|Rickettsiales	U	COG0848 Biopolymer transport protein	tolR	-	-	ko:K03560	-	-	-	-	ko00000,ko02000	1.A.30.2.2	-	-	ExbD
F2MM_04290	86106.I862_01465	9.22e-68	216.0	COG0811@1|root,COG0811@2|Bacteria,1NCWW@1224|Proteobacteria,2TQXQ@28211|Alphaproteobacteria,47F8S@766|Rickettsiales	766|Rickettsiales	U	Biopolymer transport	tolQ	-	-	ko:K03562	ko01120,map01120	-	-	-	ko00000,ko02000	1.A.30.2.2	-	-	MotA_ExbB
F2MM_04295	86106.I862_02900	1.63e-30	110.0	COG0776@1|root,COG0776@2|Bacteria,1MZ5B@1224|Proteobacteria,2UC5G@28211|Alphaproteobacteria,47FP2@766|Rickettsiales	766|Rickettsiales	L	bacterial (prokaryotic) histone like domain	-	-	-	ko:K03530	-	-	-	-	ko00000,ko03032,ko03036,ko03400	-	-	-	Bac_DNA_binding
F2MM_04300	2423.NA23_0204435	5.03e-34	133.0	COG1028@1|root,COG1211@1|root,COG1028@2|Bacteria,COG1211@2|Bacteria,2GD7Y@200918|Thermotogae	200918|Thermotogae	I	Catalyzes the formation of 4-diphosphocytidyl-2-C- methyl-D-erythritol from CTP and 2-C-methyl-D-erythritol 4- phosphate (MEP)	ispD	-	1.1.1.405,2.7.7.40,2.7.7.60	ko:K00991,ko:K21030,ko:K21681	ko00040,ko00900,ko01100,ko01110,ko01130,map00040,map00900,map01100,map01110,map01130	M00096	R01525,R02921,R05633	RC00002,RC00089	ko00000,ko00001,ko00002,ko01000	-	-	-	IspD
F2MM_04305	1282362.AEAC466_15790	8.59e-54	181.0	COG0245@1|root,COG1211@1|root,COG0245@2|Bacteria,COG1211@2|Bacteria,1MVHA@1224|Proteobacteria,2TRQC@28211|Alphaproteobacteria,2KEZB@204458|Caulobacterales	204458|Caulobacterales	I	Bifunctional enzyme that catalyzes the formation of 4- diphosphocytidyl-2-C-methyl-D-erythritol from CTP and 2-C-methyl- D-erythritol 4-phosphate (MEP) (IspD), and catalyzes the conversion of 4-diphosphocytidyl-2-C-methyl-D-erythritol 2- phosphate (CDP-ME2P) to 2-C-methyl-D-erythritol 2,4- cyclodiphosphate (ME-CPP) with a corresponding release of cytidine 5-monophosphate (CMP) (IspF)	ispDF	-	2.7.7.60,4.6.1.12	ko:K12506	ko00900,ko01100,ko01110,ko01130,map00900,map01100,map01110,map01130	M00096	R05633,R05637	RC00002,RC01440	ko00000,ko00001,ko00002,ko01000	-	-	-	IspD,YgbB
F2MM_04310	1172562.HCN_1571	3.55e-10	63.5	COG1267@1|root,COG1267@2|Bacteria,1MZJA@1224|Proteobacteria,42RMF@68525|delta/epsilon subdivisions,2YPMK@29547|Epsilonproteobacteria	29547|Epsilonproteobacteria	I	Lipid phosphatase which dephosphorylates phosphatidylglycerophosphate (PGP) to phosphatidylglycerol (PG)	pgpA	-	3.1.3.27	ko:K01095	ko00564,ko01100,map00564,map01100	-	R02029	RC00017	ko00000,ko00001,ko01000	-	-	-	PgpA
F2MM_04315	469381.Dpep_0552	3.44e-37	132.0	COG1546@1|root,COG1546@2|Bacteria,3TBBV@508458|Synergistetes	508458|Synergistetes	S	Belongs to the CinA family	-	-	3.5.1.42	ko:K03742,ko:K03743	ko00760,map00760	-	R02322	RC00100	ko00000,ko00001,ko01000	-	-	-	CinA,MoCF_biosynth
F2MM_04320	452471.Aasi_1128	1.43e-58	194.0	COG1496@1|root,COG1496@2|Bacteria,4NM9H@976|Bacteroidetes,47JW0@768503|Cytophagia	976|Bacteroidetes	S	Belongs to the multicopper oxidase YfiH RL5 family	-	GO:0003674,GO:0003824,GO:0005488,GO:0005507,GO:0005515,GO:0008150,GO:0008152,GO:0016491,GO:0016679,GO:0016682,GO:0042802,GO:0042803,GO:0043167,GO:0043169,GO:0046872,GO:0046914,GO:0046983,GO:0055114	-	ko:K05810	-	-	-	-	ko00000,ko01000	-	-	-	Cu-oxidase_4
F2MM_04345	1333998.M2A_2981	5.83e-141	417.0	COG2204@1|root,COG2204@2|Bacteria,1MU0N@1224|Proteobacteria,2TQPG@28211|Alphaproteobacteria,4BPVZ@82117|unclassified Alphaproteobacteria	28211|Alphaproteobacteria	T	Sigma-54 interaction domain	flbD	-	-	ko:K10943	ko02020,ko05111,map02020,map05111	M00515	-	-	ko00000,ko00001,ko00002,ko02022	-	-	-	HTH_8,Response_reg,Sigma54_activat
F2MM_04350	86106.I862_06630	5.12e-268	764.0	COG1674@1|root,COG1674@2|Bacteria,1MVPI@1224|Proteobacteria,2TR48@28211|Alphaproteobacteria,47EW9@766|Rickettsiales	766|Rickettsiales	D	Essential cell division protein that coordinates cell division and chromosome segregation. The N-terminus is involved in assembly of the cell-division machinery. The C-terminus functions as a DNA motor that moves dsDNA in an ATP-dependent manner towards the dif recombination site, which is located within the replication terminus region. Translocation stops specifically at Xer-dif sites, where Fts…	ftsK	-	-	ko:K03466	-	-	-	-	ko00000,ko03036	3.A.12	-	-	FtsK_4TM,FtsK_SpoIIIE,Ftsk_gamma
F2MM_04365	86106.I862_03550	0.0	2128.0	COG0086@1|root,COG0086@2|Bacteria,1MU3M@1224|Proteobacteria,2TRHV@28211|Alphaproteobacteria,47ETY@766|Rickettsiales	766|Rickettsiales	K	DNA-dependent RNA polymerase catalyzes the transcription of DNA into RNA using the four ribonucleoside triphosphates as substrates	rpoC	-	2.7.7.6	ko:K03046,ko:K13797	ko00230,ko00240,ko01100,ko03020,map00230,map00240,map01100,map03020	M00183	R00435,R00441,R00442,R00443	RC02795	br01611,ko00000,ko00001,ko00002,ko01000,ko03021,ko03400	-	-	-	RNA_pol_Rpb1_1,RNA_pol_Rpb1_2,RNA_pol_Rpb1_3,RNA_pol_Rpb1_4,RNA_pol_Rpb1_5,RNA_pol_Rpb2_1,RNA_pol_Rpb2_2,RNA_pol_Rpb2_3,RNA_pol_Rpb2_45,RNA_pol_Rpb2_6,RNA_pol_Rpb2_7
F2MM_04370	86106.I862_03555	0.0	1927.0	COG0085@1|root,COG0085@2|Bacteria,1MUC4@1224|Proteobacteria,2TS7S@28211|Alphaproteobacteria,47F2Z@766|Rickettsiales	766|Rickettsiales	K	DNA-dependent RNA polymerase catalyzes the transcription of DNA into RNA using the four ribonucleoside triphosphates as substrates	rpoB	-	2.7.7.6	ko:K03043	ko00230,ko00240,ko01100,ko03020,map00230,map00240,map01100,map03020	M00183	R00435,R00441,R00442,R00443	RC02795	br01611,ko00000,ko00001,ko00002,ko01000,ko03021,ko03400	-	-	-	RNA_pol_Rpb2_1,RNA_pol_Rpb2_2,RNA_pol_Rpb2_3,RNA_pol_Rpb2_45,RNA_pol_Rpb2_6,RNA_pol_Rpb2_7
F2MM_04375	86106.I862_03560	8.02e-42	141.0	COG0222@1|root,COG0222@2|Bacteria,1RGU4@1224|Proteobacteria,2U9FX@28211|Alphaproteobacteria,47FGY@766|Rickettsiales	766|Rickettsiales	J	Forms part of the ribosomal stalk which helps the ribosome interact with GTP-bound translation factors. Is thus essential for accurate translation	rplL	-	-	ko:K02935	ko03010,map03010	M00178	-	-	br01610,ko00000,ko00001,ko00002,ko03011	-	-	-	Ribosomal_L12,Ribosomal_L12_N
F2MM_04380	395965.Msil_3866	1.61e-31	118.0	COG0244@1|root,COG0244@2|Bacteria,1RAN5@1224|Proteobacteria,2U592@28211|Alphaproteobacteria,3NAZ8@45404|Beijerinckiaceae	28211|Alphaproteobacteria	J	Forms part of the ribosomal stalk, playing a central role in the interaction of the ribosome with GTP-bound translation factors	rplJ	GO:0003674,GO:0003735,GO:0005198,GO:0005575,GO:0005622,GO:0005623,GO:0005737,GO:0005829,GO:0005840,GO:0006412,GO:0006518,GO:0006807,GO:0008150,GO:0008152,GO:0009058,GO:0009059,GO:0009987,GO:0010467,GO:0015934,GO:0019538,GO:0022625,GO:0022626,GO:0032991,GO:0034641,GO:0034645,GO:0043043,GO:0043170,GO:0043226,GO:0043228,GO:0043229,GO:0043232,GO:0043603,GO:0043604,GO:0044237,GO:0044238,GO:0044249,GO:…	-	ko:K02864	ko03010,map03010	M00178,M00179	-	-	br01610,ko00000,ko00001,ko00002,ko03011	-	-	-	Ribosomal_L10
F2MM_04385	86106.I862_03570	1.8e-103	306.0	COG0081@1|root,COG0081@2|Bacteria,1MUE6@1224|Proteobacteria,2TRXP@28211|Alphaproteobacteria,47F5R@766|Rickettsiales	766|Rickettsiales	J	Binds directly to 23S rRNA. The L1 stalk is quite mobile in the ribosome, and is involved in E site tRNA release	rplA	-	-	ko:K02863	ko03010,map03010	M00178,M00179	-	-	br01610,ko00000,ko00001,ko00002,ko03011	-	-	-	Ribosomal_L1
F2MM_04390	86106.I862_03575	1.48e-61	192.0	COG0080@1|root,COG0080@2|Bacteria,1RA2M@1224|Proteobacteria,2U760@28211|Alphaproteobacteria,47FBQ@766|Rickettsiales	766|Rickettsiales	J	Forms part of the ribosomal stalk which helps the ribosome interact with GTP-bound translation factors	rplK	-	-	ko:K02867	ko03010,map03010	M00178,M00179	-	-	br01610,ko00000,ko00001,ko00002,ko03011	-	-	-	Ribosomal_L11,Ribosomal_L11_N
F2MM_04395	86106.I862_03580	7.41e-66	206.0	COG0250@1|root,COG0250@2|Bacteria,1MU14@1224|Proteobacteria,2TRID@28211|Alphaproteobacteria,47F7X@766|Rickettsiales	766|Rickettsiales	K	Participates in transcription elongation, termination and antitermination	nusG	-	-	ko:K02601	-	-	-	-	ko00000,ko03009,ko03021	-	-	-	KOW,NusG
F2MM_04410	86106.I862_01075	6.17e-31	120.0	COG2834@1|root,COG2834@2|Bacteria,1RA1S@1224|Proteobacteria,2U58W@28211|Alphaproteobacteria,47FKK@766|Rickettsiales	766|Rickettsiales	M	Participates in the translocation of lipoproteins from the inner membrane to the outer membrane. Only forms a complex with a lipoprotein if the residue after the N-terminal Cys is not an aspartate (The Asp acts as a targeting signal to indicate that the lipoprotein should stay in the inner membrane)	-	-	-	-	-	-	-	-	-	-	-	-	LolA
F2MM_04415	402881.Plav_0728	2.72e-130	404.0	COG0751@1|root,COG0751@2|Bacteria,1MV2F@1224|Proteobacteria,2TQKJ@28211|Alphaproteobacteria,1JN8S@119043|Rhodobiaceae	28211|Alphaproteobacteria	J	Glycyl-tRNA synthetase beta subunit	glyS	-	6.1.1.14	ko:K01879	ko00970,map00970	M00360	R03654	RC00055,RC00523	ko00000,ko00001,ko00002,ko01000,ko01007,ko03016	-	-	-	DALR_1,tRNA_synt_2f
F2MM_04420	574966.KB898652_gene1756	1.38e-12	65.5	COG4804@1|root,COG4804@2|Bacteria,1NBWK@1224|Proteobacteria,1RY9R@1236|Gammaproteobacteria	1236|Gammaproteobacteria	L	nuclease activity	-	-	-	-	-	-	-	-	-	-	-	-	DUF1016
F2MM_04440	862908.BMS_1747	4.6e-24	102.0	COG0019@1|root,COG0019@2|Bacteria,1MUA6@1224|Proteobacteria,42KZH@68525|delta/epsilon subdivisions,2WIRM@28221|Deltaproteobacteria	28221|Deltaproteobacteria	E	Specifically catalyzes the decarboxylation of meso- diaminopimelate (meso-DAP) to L-lysine	-	-	4.1.1.20	ko:K01586	ko00300,ko01100,ko01110,ko01120,ko01130,ko01230,map00300,map01100,map01110,map01120,map01130,map01230	M00016,M00525,M00526,M00527	R00451	RC00299	ko00000,ko00001,ko00002,ko01000	-	-	-	Orn_Arg_deC_N,Orn_DAP_Arg_deC
F2MM_04445	1089439.KB902242_gene1089	1.46e-08	60.1	COG0019@1|root,COG0019@2|Bacteria,1MUA6@1224|Proteobacteria,1RM8C@1236|Gammaproteobacteria,461NZ@72273|Thiotrichales	72273|Thiotrichales	E	Pyridoxal-dependent decarboxylase, C-terminal sheet domain	-	-	4.1.1.20	ko:K01586	ko00300,ko01100,ko01110,ko01120,ko01130,ko01230,map00300,map01100,map01110,map01120,map01130,map01230	M00016,M00525,M00526,M00527	R00451	RC00299	ko00000,ko00001,ko00002,ko01000	-	-	-	Orn_Arg_deC_N,Orn_DAP_Arg_deC
F2MM_04450	1380394.JADL01000002_gene1136	1.83e-95	290.0	COG0115@1|root,COG0115@2|Bacteria,1MVB0@1224|Proteobacteria,2TR1H@28211|Alphaproteobacteria,2JPFS@204441|Rhodospirillales	204441|Rhodospirillales	E	Belongs to the class-IV pyridoxal-phosphate-dependent aminotransferase family	ilvE	-	2.6.1.42	ko:K00826	ko00270,ko00280,ko00290,ko00770,ko01100,ko01110,ko01130,ko01210,ko01230,map00270,map00280,map00290,map00770,map01100,map01110,map01130,map01210,map01230	M00019,M00036,M00119,M00570	R01090,R01214,R02199,R10991	RC00006,RC00036	ko00000,ko00001,ko00002,ko01000,ko01007	-	-	-	Aminotran_4
F2MM_04460	1200567.JNKD01000003_gene2096	1.03e-80	261.0	COG0527@1|root,COG0527@2|Bacteria,1MW3H@1224|Proteobacteria,1RMJ6@1236|Gammaproteobacteria,1Y434@135624|Aeromonadales	135624|Aeromonadales	E	Belongs to the aspartokinase family	-	-	2.7.2.4	ko:K00928	ko00260,ko00261,ko00270,ko00300,ko01100,ko01110,ko01120,ko01130,ko01210,ko01230,map00260,map00261,map00270,map00300,map01100,map01110,map01120,map01130,map01210,map01230	M00016,M00017,M00018,M00033,M00525,M00526,M00527	R00480	RC00002,RC00043	ko00000,ko00001,ko00002,ko01000	-	-	-	AA_kinase
F2MM_04465	1405296.Q499_0385	2.66e-106	321.0	COG0136@1|root,COG0136@2|Bacteria,2JFDC@204428|Chlamydiae	204428|Chlamydiae	E	aspartate-semialdehyde dehydrogenase	asd	-	1.2.1.11	ko:K00133	ko00260,ko00261,ko00270,ko00300,ko01100,ko01110,ko01120,ko01130,ko01210,ko01230,map00260,map00261,map00270,map00300,map01100,map01110,map01120,map01130,map01210,map01230	M00016,M00017,M00018,M00033,M00525,M00526,M00527	R02291	RC00684	ko00000,ko00001,ko00002,ko01000	-	-	-	Semialdhyde_dh,Semialdhyde_dhC
F2MM_04470	86106.I862_06170	1.69e-67	222.0	COG1663@1|root,COG1663@2|Bacteria,1MU8G@1224|Proteobacteria,2TTZ4@28211|Alphaproteobacteria,47F5U@766|Rickettsiales	766|Rickettsiales	F	Transfers the gamma-phosphate of ATP to the 4'-position of a tetraacyldisaccharide 1-phosphate intermediate (termed DS-1- P) to form tetraacyldisaccharide 1,4'-bis-phosphate (lipid IVA)	lpxK	-	2.7.1.130	ko:K00912	ko00540,ko01100,map00540,map01100	M00060	R04657	RC00002,RC00078	ko00000,ko00001,ko00002,ko01000,ko01005	-	-	-	LpxK
F2MM_04475	1089551.KE386572_gene2217	1.11e-34	125.0	COG2885@1|root,COG2885@2|Bacteria,1MZTV@1224|Proteobacteria,2U758@28211|Alphaproteobacteria,4BQKN@82117|unclassified Alphaproteobacteria	28211|Alphaproteobacteria	M	Belongs to the ompA family	pal	-	-	ko:K03640	-	-	-	-	ko00000,ko02000	2.C.1.2	-	-	OmpA
F2MM_04480	1387197.AWGA01000073_gene18	1.42e-60	198.0	COG1101@1|root,COG1101@2|Bacteria,1MVDM@1224|Proteobacteria,1RSNT@1236|Gammaproteobacteria	1236|Gammaproteobacteria	S	transport system ATPase component	ecfA2	-	-	ko:K05833	-	M00247	-	-	ko00000,ko00002,ko02000	-	-	-	ABC_tran
F2MM_04485	1122135.KB893137_gene1260	1.33e-68	221.0	COG4120@1|root,COG4120@2|Bacteria,1MXGE@1224|Proteobacteria,2TUWW@28211|Alphaproteobacteria	28211|Alphaproteobacteria	S	Belongs to the binding-protein-dependent transport system permease family	-	-	-	ko:K05832	-	M00247	-	-	ko00000,ko00002,ko02000	-	-	-	BPD_transp_2
F2MM_04500	86106.I862_01395	7.58e-198	553.0	COG0208@1|root,COG0208@2|Bacteria,1MWUS@1224|Proteobacteria,2TS3X@28211|Alphaproteobacteria,47ETF@766|Rickettsiales	766|Rickettsiales	F	Provides the precursors necessary for DNA synthesis. Catalyzes the biosynthesis of deoxyribonucleotides from the corresponding ribonucleotides	nrdB	-	1.17.4.1	ko:K00526	ko00230,ko00240,ko01100,map00230,map00240,map01100	M00053	R02017,R02018,R02019,R02024	RC00613	ko00000,ko00001,ko00002,ko01000,ko03400	-	-	-	Ribonuc_red_sm
F2MM_04505	86106.I862_02460	4.27e-115	355.0	COG0728@1|root,COG0728@2|Bacteria,1MUH0@1224|Proteobacteria,2TS44@28211|Alphaproteobacteria,47F0Q@766|Rickettsiales	766|Rickettsiales	S	Involved in peptidoglycan biosynthesis. Transports lipid-linked peptidoglycan precursors from the inner to the outer leaflet of the cytoplasmic membrane	mviN	-	-	ko:K03980	-	-	-	-	ko00000,ko01011,ko02000	2.A.66.4	-	-	MVIN
F2MM_04510	86106.I862_00485	8.56e-86	263.0	COG1183@1|root,COG1183@2|Bacteria,1MWD9@1224|Proteobacteria,2TUF7@28211|Alphaproteobacteria,47F9G@766|Rickettsiales	766|Rickettsiales	I	Belongs to the CDP-alcohol phosphatidyltransferase class-I family	pssA	-	2.7.8.8	ko:K17103	ko00260,ko00564,ko01100,ko01110,map00260,map00564,map01100,map01110	M00093	R01800	RC00002,RC00017,RC02795	ko00000,ko00001,ko00002,ko01000	-	-	-	CDP-OH_P_tran_2,CDP-OH_P_transf
F2MM_04515	86106.I862_06045	2.37e-121	360.0	COG0180@1|root,COG0180@2|Bacteria,1MV4T@1224|Proteobacteria,2TQZX@28211|Alphaproteobacteria,47EXP@766|Rickettsiales	766|Rickettsiales	J	Tryptophanyl-tRNA synthetase	trpS	-	6.1.1.2	ko:K01867	ko00970,map00970	M00359,M00360	R03664	RC00055,RC00523	ko00000,ko00001,ko00002,ko01000,ko01007,ko03016	-	-	-	tRNA-synt_1b
F2MM_04520	86106.I862_03465	1.43e-80	243.0	COG5405@1|root,COG5405@2|Bacteria,1MVF2@1224|Proteobacteria,2TRRE@28211|Alphaproteobacteria,47F57@766|Rickettsiales	766|Rickettsiales	O	Protease subunit of a proteasome-like degradation complex believed to be a general protein degrading machinery	hslV	-	3.4.25.2	ko:K01419	-	-	-	-	ko00000,ko01000,ko01002	-	-	-	Proteasome
F2MM_04525	86106.I862_02390	3.76e-103	307.0	COG0708@1|root,COG0708@2|Bacteria,1MVII@1224|Proteobacteria,2TR5J@28211|Alphaproteobacteria,47F6W@766|Rickettsiales	766|Rickettsiales	L	Exodeoxyribonuclease III	xth	-	3.1.11.2	ko:K01142	ko03410,map03410	-	-	-	ko00000,ko00001,ko01000,ko03400	-	-	-	Exo_endo_phos
F2MM_04535	86106.I862_06125	7.46e-56	182.0	COG5424@1|root,COG5424@2|Bacteria,1PV6D@1224|Proteobacteria,2V6N7@28211|Alphaproteobacteria,47F6F@766|Rickettsiales	766|Rickettsiales	H	Iron-containing redox enzyme	-	-	1.3.3.11	ko:K06137	-	-	-	-	ko00000,ko01000	-	-	-	Haem_oxygenas_2
F2MM_04540	86106.I862_00915	3.79e-41	142.0	COG0779@1|root,COG0779@2|Bacteria,1RDP2@1224|Proteobacteria,2TS4E@28211|Alphaproteobacteria,47FMI@766|Rickettsiales	766|Rickettsiales	S	Required for maturation of 30S ribosomal subunits	rimP	-	-	ko:K09748	-	-	-	-	ko00000,ko03009	-	-	-	DUF150,DUF150_C
F2MM_04545	86106.I862_00910	6.13e-201	576.0	COG0195@1|root,COG0195@2|Bacteria,1MWT7@1224|Proteobacteria,2TRQN@28211|Alphaproteobacteria,47EVY@766|Rickettsiales	766|Rickettsiales	K	Participates in both transcription termination and antitermination	nusA	-	-	ko:K02600	-	-	-	-	ko00000,ko03009,ko03021	-	-	-	HHH_5,KH_5,NusA_N,S1
F2MM_04550	86106.I862_00900	8.7e-278	795.0	COG0532@1|root,COG0532@2|Bacteria,1MV26@1224|Proteobacteria,2TQMY@28211|Alphaproteobacteria,47F21@766|Rickettsiales	766|Rickettsiales	J	One of the essential components for the initiation of protein synthesis. Protects formylmethionyl-tRNA from spontaneous hydrolysis and promotes its binding to the 30S ribosomal subunits. Also involved in the hydrolysis of GTP during the formation of the 70S ribosomal complex	infB	-	-	ko:K02519	-	-	-	-	ko00000,ko03012,ko03029	-	-	-	GTP_EFTU,GTP_EFTU_D2,IF-2,IF2_N,IF2_assoc
F2MM_04555	86106.I862_06620	9.72e-77	239.0	COG1573@1|root,COG1573@2|Bacteria,1MWX1@1224|Proteobacteria,2TT4Q@28211|Alphaproteobacteria,47F56@766|Rickettsiales	766|Rickettsiales	L	Uracil-DNA glycosylase	-	-	3.2.2.27	ko:K21929	ko03410,map03410	-	-	-	ko00000,ko00001,ko01000,ko03400	-	-	-	UDG
F2MM_04560	880070.Cycma_4483	5.47e-24	101.0	COG3039@1|root,COG3039@2|Bacteria,4NGY9@976|Bacteroidetes,47Q0A@768503|Cytophagia	976|Bacteroidetes	L	PFAM Transposase DDE domain	-	-	-	-	-	-	-	-	-	-	-	-	DDE_Tnp_1_3
F2MM_04565	86106.I862_01555	7.67e-78	245.0	COG2890@1|root,COG2890@2|Bacteria,1MXCQ@1224|Proteobacteria,2TZFK@28211|Alphaproteobacteria,47FB8@766|Rickettsiales	766|Rickettsiales	J	Methylates the class 1 translation termination release factors RF1 PrfA and RF2 PrfB on the glutamine residue of the universally conserved GGQ motif	prmC	-	2.1.1.297	ko:K02493	-	-	R10806	RC00003,RC03279	ko00000,ko01000,ko03012	-	-	-	MTS,Methyltransf_31,Methyltransf_4
F2MM_04570	86106.I862_01560	2.73e-29	114.0	COG0212@1|root,COG0212@2|Bacteria,1MZG0@1224|Proteobacteria,2UBY4@28211|Alphaproteobacteria,47FMV@766|Rickettsiales	766|Rickettsiales	H	Belongs to the 5-formyltetrahydrofolate cyclo-ligase family	ygfA	-	6.3.3.2	ko:K01934	ko00670,ko01100,map00670,map01100	-	R02301	RC00183	ko00000,ko00001,ko01000	-	-	-	5-FTHF_cyc-lig
F2MM_04575	391036.EHF_0421	1.56e-116	342.0	COG3298@1|root,COG3298@2|Bacteria,1MVZJ@1224|Proteobacteria,2TSM7@28211|Alphaproteobacteria,47G0G@766|Rickettsiales	766|Rickettsiales	L	3'-5' exonuclease related to the exonuclease domain of PolB	-	-	-	ko:K07501	-	-	-	-	ko00000	-	-	-	DNA_pol_B_exo2
F2MM_04585	1123237.Salmuc_00948	8.16e-57	187.0	COG1291@1|root,COG1291@2|Bacteria,1MXK3@1224|Proteobacteria,2TR5A@28211|Alphaproteobacteria	28211|Alphaproteobacteria	N	With MotB forms the ion channels that couple flagellar rotation to proton sodium motive force across the membrane and forms the stator elements of the rotary flagellar machine	motA	-	-	ko:K02556	ko02020,ko02030,ko02040,map02020,map02030,map02040	-	-	-	ko00000,ko00001,ko02000,ko02035	1.A.30.1	-	-	MotA_ExbB
F2MM_04590	86106.I862_05985	2.72e-129	379.0	COG0598@1|root,COG0598@2|Bacteria,1MWMP@1224|Proteobacteria,2TQQD@28211|Alphaproteobacteria,47FED@766|Rickettsiales	766|Rickettsiales	P	COG0598 Mg2 and Co2 transporters	corA	-	-	ko:K03284	-	-	-	-	ko00000,ko02000	1.A.35.1,1.A.35.3	-	-	CorA
F2MM_04595	86106.I862_04075	3.35e-104	323.0	COG0642@1|root,COG2205@2|Bacteria,1MUAK@1224|Proteobacteria,2TQRE@28211|Alphaproteobacteria,47F4I@766|Rickettsiales	766|Rickettsiales	T	COG0642 Signal transduction histidine kinase	envZ	-	2.7.13.3	ko:K07638	ko02020,ko02026,map02020,map02026	M00445,M00742,M00743	-	-	ko00000,ko00001,ko00002,ko01000,ko01001,ko02022	-	-	-	HATPase_c,HisKA
F2MM_04600	86106.I862_01285	3.62e-53	171.0	COG0735@1|root,COG0735@2|Bacteria,1RDWJ@1224|Proteobacteria,2U6ZS@28211|Alphaproteobacteria,47FES@766|Rickettsiales	766|Rickettsiales	K	Ferric uptake regulator family	fur	-	-	ko:K03711	-	-	-	-	ko00000,ko03000	-	-	-	FUR
F2MM_04605	86106.I862_01800	1.04e-79	246.0	COG0101@1|root,COG0101@2|Bacteria,1MUYI@1224|Proteobacteria,2TR57@28211|Alphaproteobacteria,47F52@766|Rickettsiales	766|Rickettsiales	J	Formation of pseudouridine at positions 38, 39 and 40 in the anticodon stem and loop of transfer RNAs	truA	-	5.4.99.12	ko:K06173	-	-	-	-	ko00000,ko01000,ko03016	-	-	-	PseudoU_synth_1
F2MM_04610	1354314.CHV_e0033	6.18e-162	469.0	COG0161@1|root,COG0161@2|Bacteria,4NEJN@976|Bacteroidetes,47KV0@768503|Cytophagia	976|Bacteroidetes	H	Belongs to the class-III pyridoxal-phosphate-dependent aminotransferase family	bioA	-	2.6.1.62	ko:K00833	ko00780,ko01100,map00780,map01100	M00123,M00573,M00577	R03231	RC00006,RC00887	ko00000,ko00001,ko00002,ko01000,ko01007	-	-	-	Aminotran_3,BATS,Radical_SAM
F2MM_04635	86106.I862_05155	1.31e-71	226.0	COG0565@1|root,COG0565@2|Bacteria,1N47Y@1224|Proteobacteria,2TS8J@28211|Alphaproteobacteria,47FCM@766|Rickettsiales	766|Rickettsiales	J	Catalyzes the formation of 2'O-methylated cytidine (Cm32) or 2'O-methylated uridine (Um32) at position 32 in tRNA	trmJ	-	-	ko:K02533	-	-	-	-	ko00000,ko01000,ko03016	-	-	-	SpoU_methylase
F2MM_04640	86106.I862_05085	1.08e-265	761.0	COG1185@1|root,COG1185@2|Bacteria,1MVB9@1224|Proteobacteria,2TRH3@28211|Alphaproteobacteria,47EVH@766|Rickettsiales	766|Rickettsiales	J	Involved in mRNA degradation. Catalyzes the phosphorolysis of single-stranded polyribonucleotides processively in the 3'- to 5'-direction	pnp	GO:0003674,GO:0003676,GO:0003723,GO:0003729,GO:0003824,GO:0004654,GO:0005488,GO:0006139,GO:0006401,GO:0006402,GO:0006725,GO:0006807,GO:0008150,GO:0008152,GO:0009056,GO:0009057,GO:0009892,GO:0009987,GO:0010468,GO:0010605,GO:0010629,GO:0016070,GO:0016071,GO:0016740,GO:0016772,GO:0016779,GO:0019222,GO:0019439,GO:0034641,GO:0034655,GO:0043170,GO:0044237,GO:0044238,GO:0044248,GO:0044260,GO:0044265,GO:…	2.7.7.8	ko:K00962	ko00230,ko00240,ko03018,map00230,map00240,map03018	M00394	R00437,R00438,R00439,R00440	RC02795	ko00000,ko00001,ko00002,ko01000,ko03016,ko03019	-	-	-	KH_1,PNPase,RNase_PH,RNase_PH_C,S1
F2MM_04645	336407.RBE_0772	1.28e-30	110.0	COG0184@1|root,COG0184@2|Bacteria,1MZ2W@1224|Proteobacteria,2UBRZ@28211|Alphaproteobacteria,47FMP@766|Rickettsiales	766|Rickettsiales	J	One of the primary rRNA binding proteins, it binds directly to 16S rRNA where it helps nucleate assembly of the platform of the 30S subunit by binding and bridging several RNA helices of the 16S rRNA	rpsO	-	-	ko:K02956	ko03010,map03010	M00178,M00179	-	-	br01610,ko00000,ko00001,ko00002,ko03011	-	-	-	Ribosomal_S15
F2MM_04650	86106.I862_05075	7.7e-87	269.0	COG0130@1|root,COG0130@2|Bacteria,1MV0N@1224|Proteobacteria,2TSJK@28211|Alphaproteobacteria,47F98@766|Rickettsiales	766|Rickettsiales	J	Responsible for synthesis of pseudouridine from uracil- 55 in the psi GC loop of transfer RNAs	truB	-	5.4.99.25	ko:K03177	-	-	-	-	ko00000,ko01000,ko03016	-	-	-	TruB_C_2,TruB_N
F2MM_04660	86106.I862_04725	2.37e-48	162.0	COG1463@1|root,COG1463@2|Bacteria,1NCUG@1224|Proteobacteria,2UCHU@28211|Alphaproteobacteria,47FIU@766|Rickettsiales	766|Rickettsiales	Q	COG1463 ABC-type transport system involved in resistance to organic solvents, periplasmic component	-	-	-	ko:K02067	ko02010,map02010	M00210,M00669,M00670	-	-	ko00000,ko00001,ko00002,ko02000	3.A.1.27	-	-	MlaD
F2MM_04665	86106.I862_04730	2.26e-32	117.0	COG3761@1|root,COG3761@2|Bacteria,1RHS3@1224|Proteobacteria,2U95G@28211|Alphaproteobacteria,47FQ7@766|Rickettsiales	766|Rickettsiales	C	NADH ubiquinone oxidoreductase subunit NDUFA12	-	-	-	-	-	-	-	-	-	-	-	-	NDUFA12
F2MM_04670	86106.I862_04735	3.7e-79	249.0	COG0702@1|root,COG0702@2|Bacteria,1MW54@1224|Proteobacteria,2TQMD@28211|Alphaproteobacteria,47F7P@766|Rickettsiales	766|Rickettsiales	GM	NAD(P)H-binding	-	-	1.6.5.3,1.6.99.3	ko:K00329,ko:K00356	ko00190,map00190	-	R11945	RC00061	ko00000,ko00001,ko01000	-	-	-	3Beta_HSD,Epimerase
F2MM_04675	1528098.NOVO_03095	4.52e-93	278.0	COG0605@1|root,COG0605@2|Bacteria,1MVW2@1224|Proteobacteria,2TU3T@28211|Alphaproteobacteria,47F6P@766|Rickettsiales	766|Rickettsiales	C	radicals which are normally produced within the cells and which are toxic to biological systems	sodB	-	1.15.1.1	ko:K04564	ko04013,ko04068,ko04146,ko04211,ko04212,ko04213,ko05016,map04013,map04068,map04146,map04211,map04212,map04213,map05016	-	-	-	ko00000,ko00001,ko01000	-	-	-	Sod_Fe_C,Sod_Fe_N
F2MM_04680	86106.I862_04745	6.43e-93	279.0	COG3736@1|root,COG3736@2|Bacteria,1MXRC@1224|Proteobacteria,2U2AZ@28211|Alphaproteobacteria,47FEJ@766|Rickettsiales	766|Rickettsiales	U	type IV secretion	virB8	-	-	ko:K03203	ko03070,map03070	M00333	-	-	ko00000,ko00001,ko00002,ko02044	3.A.7	-	-	VirB8
F2MM_04685	86106.I862_04750	4.63e-91	276.0	COG3504@1|root,COG3504@2|Bacteria,1MVHJ@1224|Proteobacteria,2U07J@28211|Alphaproteobacteria,47GS1@766|Rickettsiales	766|Rickettsiales	U	Type IV secretion system protein VirB9	-	-	-	ko:K03204	ko03070,map03070	M00333	-	-	ko00000,ko00001,ko00002,ko02044	3.A.7	-	-	CagX
F2MM_04690	86106.I862_04755	1.27e-97	309.0	COG2948@1|root,COG2948@2|Bacteria,1MU7U@1224|Proteobacteria,2U90W@28211|Alphaproteobacteria,47F8K@766|Rickettsiales	766|Rickettsiales	U	type IV secretory pathway, VirB10 components	virB10	-	-	ko:K03195	ko03070,map03070	M00333	-	-	ko00000,ko00001,ko00002,ko02044	3.A.7	-	-	TrbI
F2MM_04695	86106.I862_04760	3.54e-181	510.0	COG0630@1|root,COG0630@2|Bacteria,1R82Y@1224|Proteobacteria,2VGAD@28211|Alphaproteobacteria,47GSF@766|Rickettsiales	766|Rickettsiales	NU	Type II/IV secretion system protein	virB11	-	-	ko:K03196	ko03070,ko05120,map03070,map05120	M00333,M00564	-	-	ko00000,ko00001,ko00002,ko02044	3.A.7	-	-	T2SSE
F2MM_04700	86106.I862_04765	0.0	908.0	COG3505@1|root,COG3505@2|Bacteria,1MV1G@1224|Proteobacteria,2TR6N@28211|Alphaproteobacteria,47EW8@766|Rickettsiales	766|Rickettsiales	U	Type IV secretion system protein VirD4	virD4	-	-	ko:K03205	ko03070,map03070	M00333	-	-	ko00000,ko00001,ko00002,ko02044	3.A.7	-	-	T4SS-DNA_transf
F2MM_04710	86106.I862_04465	8.85e-96	287.0	COG1338@1|root,COG1338@2|Bacteria,1MVBU@1224|Proteobacteria,2TT93@28211|Alphaproteobacteria,47F06@766|Rickettsiales	766|Rickettsiales	N	Plays a role in the flagellum-specific transport system	fliP	-	-	ko:K02419	ko02040,map02040	-	-	-	ko00000,ko00001,ko02035,ko02044	3.A.6.2	-	-	FliP
F2MM_04735	86106.I862_04540	6.29e-171	505.0	COG0768@1|root,COG0768@2|Bacteria,1MV8C@1224|Proteobacteria,2TRXN@28211|Alphaproteobacteria,47EYD@766|Rickettsiales	766|Rickettsiales	M	Cell division protein FtsI penicillin-binding protein 2	pbpA1	-	3.4.16.4	ko:K05515	ko00550,ko01501,map00550,map01501	-	-	-	ko00000,ko00001,ko01000,ko01011	-	-	-	PBP_dimer,Transpeptidase
F2MM_04745	86106.I862_04530	0.0	991.0	COG0466@1|root,COG0466@2|Bacteria,1MUV2@1224|Proteobacteria,2TR4E@28211|Alphaproteobacteria,47EV7@766|Rickettsiales	766|Rickettsiales	O	ATP-dependent serine protease that mediates the selective degradation of mutant and abnormal proteins as well as certain short-lived regulatory proteins. Required for cellular homeostasis and for survival from DNA damage and developmental changes induced by stress. Degrades polypeptides processively to yield small peptide fragments that are 5 to 10 amino acids long. Binds to DNA in a double-stran…	lon	-	3.4.21.53	ko:K01338	ko04112,map04112	-	-	-	ko00000,ko00001,ko01000,ko01002	-	-	-	AAA,LON_substr_bdg,Lon_C
F2MM_04750	1238182.C882_2493	2.78e-41	150.0	COG1057@1|root,COG1057@2|Bacteria,1RD0J@1224|Proteobacteria,2U6ZC@28211|Alphaproteobacteria,2JSCY@204441|Rhodospirillales	204441|Rhodospirillales	H	Catalyzes the reversible adenylation of nicotinate mononucleotide (NaMN) to nicotinic acid adenine dinucleotide (NaAD)	nadD	-	2.7.7.18	ko:K00969	ko00760,ko01100,map00760,map01100	M00115	R00137,R03005	RC00002	ko00000,ko00001,ko00002,ko01000	-	-	-	CTP_transf_like
F2MM_04755	86106.I862_05425	2.81e-123	373.0	COG2204@1|root,COG2204@2|Bacteria,1MU0N@1224|Proteobacteria,2TQW2@28211|Alphaproteobacteria,47EYI@766|Rickettsiales	766|Rickettsiales	T	COG2204 Response regulator containing CheY-like receiver, AAA-type ATPase, and DNA-binding domains	ntrX	-	-	ko:K13599	ko02020,map02020	M00498	-	-	ko00000,ko00001,ko00002,ko02022	-	-	-	HTH_8,Response_reg,Sigma54_activat
F2MM_04760	86106.I862_04080	3.03e-187	540.0	COG0696@1|root,COG0696@2|Bacteria,1MUQ1@1224|Proteobacteria,2TS6R@28211|Alphaproteobacteria,47EW7@766|Rickettsiales	766|Rickettsiales	F	Catalyzes the interconversion of 2-phosphoglycerate and 3-phosphoglycerate	gpmI	-	5.4.2.12	ko:K15633	ko00010,ko00260,ko00680,ko01100,ko01110,ko01120,ko01130,ko01200,ko01230,map00010,map00260,map00680,map01100,map01110,map01120,map01130,map01200,map01230	M00001,M00002,M00003	R01518	RC00536	ko00000,ko00001,ko00002,ko01000	-	-	-	Metalloenzyme,Phosphodiest,iPGM_N
F2MM_04765	86106.I862_07165	1.86e-131	395.0	COG0771@1|root,COG0771@2|Bacteria,1MVYD@1224|Proteobacteria,2TTE8@28211|Alphaproteobacteria,47F3Z@766|Rickettsiales	766|Rickettsiales	M	Cell wall formation. Catalyzes the addition of glutamate to the nucleotide precursor UDP-N-acetylmuramoyl-L-alanine (UMA)	murD	-	6.3.2.9	ko:K01925	ko00471,ko00550,ko01100,map00471,map00550,map01100	-	R02783	RC00064,RC00141	ko00000,ko00001,ko01000,ko01011	-	-	-	Mur_ligase_C,Mur_ligase_M
F2MM_04770	86106.I862_07170	1.28e-169	484.0	COG0472@1|root,COG0472@2|Bacteria,1MUTK@1224|Proteobacteria,2TRUG@28211|Alphaproteobacteria,47EVI@766|Rickettsiales	766|Rickettsiales	M	First step of the lipid cycle reactions in the biosynthesis of the cell wall peptidoglycan	mraY	-	2.7.8.13	ko:K01000	ko00550,ko01100,ko01502,map00550,map01100,map01502	-	R05629,R05630	RC00002,RC02753	ko00000,ko00001,ko01000,ko01011	9.B.146	-	-	Glycos_transf_4,MraY_sig1
F2MM_04775	86106.I862_05570	5.28e-64	211.0	COG2173@1|root,COG2173@2|Bacteria,1RENK@1224|Proteobacteria,2TRK8@28211|Alphaproteobacteria,47F8Z@766|Rickettsiales	766|Rickettsiales	M	Catalyzes hydrolysis of the D-alanyl-D-alanine dipeptide	ddpX	-	3.4.13.22	ko:K08641	ko01502,ko02020,map01502,map02020	M00651	-	-	ko00000,ko00001,ko00002,ko01000,ko01002,ko01011,ko01504	-	-	-	Peptidase_M15
F2MM_04790	86106.I862_03830	2.38e-140	408.0	COG0016@1|root,COG0016@2|Bacteria,1MVD7@1224|Proteobacteria,2TS2T@28211|Alphaproteobacteria,47EY7@766|Rickettsiales	766|Rickettsiales	J	Belongs to the class-II aminoacyl-tRNA synthetase family. Phe-tRNA synthetase alpha subunit type 1 subfamily	pheS	-	6.1.1.20	ko:K01889	ko00970,map00970	M00359,M00360	R03660	RC00055,RC00523	ko00000,ko00001,ko00002,ko01000,ko01007,ko03016	-	-	-	Phe_tRNA-synt_N,tRNA-synt_2d
F2MM_04795	272123.Anacy_2515	2.12e-21	95.9	COG3039@1|root,COG3039@2|Bacteria,1G1EK@1117|Cyanobacteria,1HNK2@1161|Nostocales	1117|Cyanobacteria	L	Transposase DDE domain	-	-	-	-	-	-	-	-	-	-	-	-	DDE_Tnp_1_3
F2MM_04820	795359.TOPB45_0495	1.42e-16	75.9	COG1324@1|root,COG1324@2|Bacteria,2GHXW@200940|Thermodesulfobacteria	200940|Thermodesulfobacteria	P	CutA1 divalent ion tolerance protein	-	-	-	ko:K03926	-	-	-	-	ko00000	-	-	-	CutA1
F2MM_04825	86106.I862_07545	0.0	944.0	COG0443@1|root,COG0443@2|Bacteria,1MVEN@1224|Proteobacteria,2TR5H@28211|Alphaproteobacteria,47EZM@766|Rickettsiales	766|Rickettsiales	O	Heat shock 70 kDa protein	dnaK	-	-	ko:K04043	ko03018,ko04212,ko05152,map03018,map04212,map05152	-	-	-	ko00000,ko00001,ko03019,ko03029,ko03110,ko04147	1.A.33.1	-	-	HSP70
F2MM_04830	1528098.NOVO_08925	4.39e-26	99.0	2E34P@1|root,32Y4S@2|Bacteria,1NF64@1224|Proteobacteria,2UGC0@28211|Alphaproteobacteria,47FPE@766|Rickettsiales	766|Rickettsiales	S	Domain of unknown function (DUF2610)	-	-	-	-	-	-	-	-	-	-	-	-	DUF2610
F2MM_04855	314230.DSM3645_16350	5.43e-233	670.0	COG1506@1|root,COG1506@2|Bacteria,2IYBE@203682|Planctomycetes	203682|Planctomycetes	EU	Peptidase S9 prolyl oligopeptidase active site domain protein	-	-	-	-	-	-	-	-	-	-	-	-	Peptidase_S9
F2MM_04860	86106.I862_01870	1.92e-142	419.0	COG0849@1|root,COG0849@2|Bacteria,1MUSR@1224|Proteobacteria,2TQZB@28211|Alphaproteobacteria,47F3V@766|Rickettsiales	766|Rickettsiales	D	Cell division protein that is involved in the assembly of the Z ring. May serve as a membrane anchor for the Z ring	ftsA	-	-	ko:K03590	ko04112,map04112	-	-	-	ko00000,ko00001,ko03036,ko04812	-	-	-	FtsA,SHS2_FTSA
F2MM_04870	86106.I862_01880	1.67e-110	330.0	COG1181@1|root,COG1181@2|Bacteria,1MUTB@1224|Proteobacteria,2TREC@28211|Alphaproteobacteria,47EXR@766|Rickettsiales	766|Rickettsiales	F	Cell wall formation	ddl	-	6.3.2.4	ko:K01921	ko00473,ko00550,ko01100,ko01502,map00473,map00550,map01100,map01502	-	R01150	RC00064,RC00141	ko00000,ko00001,ko01000,ko01011	-	-	-	Dala_Dala_lig_C,Dala_Dala_lig_N
F2MM_04880	86106.I862_01890	7.72e-35	122.0	COG3118@1|root,COG3118@2|Bacteria,1MZBB@1224|Proteobacteria,2UCCR@28211|Alphaproteobacteria,47FJQ@766|Rickettsiales	766|Rickettsiales	O	Belongs to the thioredoxin family	trxA	-	-	ko:K03671	ko04621,ko05418,map04621,map05418	-	-	-	ko00000,ko00001,ko03110	-	-	-	Thioredoxin
F2MM_04890	86106.I862_03425	7.61e-112	338.0	COG1485@1|root,COG1485@2|Bacteria,1MUUW@1224|Proteobacteria,2TRG1@28211|Alphaproteobacteria,47FCG@766|Rickettsiales	766|Rickettsiales	E	AFG1-like ATPase	n2B	-	-	ko:K06916	-	-	-	-	ko00000,ko03036	-	-	-	AFG1_ATPase
F2MM_04895	244581.IM40_01150	1.56e-93	281.0	COG1028@1|root,COG1028@2|Bacteria,1MU6X@1224|Proteobacteria,2TQZG@28211|Alphaproteobacteria,47EY4@766|Rickettsiales	766|Rickettsiales	IQ	dehydrogenases with different specificities (related to short-chain alcohol)	fabG	GO:0000166,GO:0003674,GO:0003824,GO:0004312,GO:0004316,GO:0005488,GO:0006082,GO:0006629,GO:0006631,GO:0006633,GO:0008150,GO:0008152,GO:0008610,GO:0009058,GO:0009987,GO:0016053,GO:0016491,GO:0016614,GO:0016616,GO:0016740,GO:0016746,GO:0016747,GO:0019752,GO:0030497,GO:0032787,GO:0036094,GO:0043436,GO:0044237,GO:0044238,GO:0044249,GO:0044255,GO:0044281,GO:0044283,GO:0046394,GO:0048037,GO:0050661,GO:…	1.1.1.100	ko:K00059	ko00061,ko00333,ko00780,ko01040,ko01100,ko01130,ko01212,map00061,map00333,map00780,map01040,map01100,map01130,map01212	M00083,M00572	R04533,R04534,R04536,R04543,R04566,R04953,R04964,R07759,R07763,R10116,R10120,R11671	RC00029,RC00117	ko00000,ko00001,ko00002,ko01000,ko01004	-	-	-	adh_short_C2
F2MM_04900	86106.I862_03415	1.83e-104	315.0	COG0331@1|root,COG0331@2|Bacteria,1MV6N@1224|Proteobacteria,2TRTT@28211|Alphaproteobacteria,47EZI@766|Rickettsiales	766|Rickettsiales	I	malonyl CoA-acyl carrier protein transacylase	fabD	-	2.3.1.39	ko:K00645	ko00061,ko00333,ko01100,ko01130,ko01212,map00061,map00333,map01100,map01130,map01212	M00082	R01626,R11671	RC00004,RC00039,RC02727	ko00000,ko00001,ko00002,ko01000,ko01004	-	-	-	Acyl_transf_1
F2MM_04905	86106.I862_03410	8.5e-220	630.0	COG1132@1|root,COG1132@2|Bacteria,1MUBM@1224|Proteobacteria,2TQMR@28211|Alphaproteobacteria,47ET5@766|Rickettsiales	766|Rickettsiales	V	COG1132 ABC-type multidrug transport system, ATPase and permease components	abcT3	-	-	ko:K06147,ko:K18893	ko02010,map02010	-	-	-	ko00000,ko00001,ko02000	3.A.1,3.A.1.106,3.A.1.109,3.A.1.21	-	-	ABC_membrane,ABC_tran
F2MM_04915	1116472.MGMO_124c00080	1.27e-169	485.0	COG0192@1|root,COG0192@2|Bacteria,1MUFQ@1224|Proteobacteria,1RNV6@1236|Gammaproteobacteria,1XEHS@135618|Methylococcales	135618|Methylococcales	H	Catalyzes the formation of S-adenosylmethionine (AdoMet) from methionine and ATP. The overall synthetic reaction is composed of two sequential steps, AdoMet formation and the subsequent tripolyphosphate hydrolysis which occurs prior to release of AdoMet from the enzyme	metK	-	2.5.1.6	ko:K00789	ko00270,ko01100,ko01110,ko01230,map00270,map01100,map01110,map01230	M00034,M00035,M00368,M00609	R00177,R04771	RC00021,RC01211	ko00000,ko00001,ko00002,ko01000	-	-	-	S-AdoMet_synt_C,S-AdoMet_synt_M,S-AdoMet_synt_N
F2MM_04920	212042.APH_0243	3.98e-55	182.0	COG0321@1|root,COG0321@2|Bacteria,1MU6A@1224|Proteobacteria,2TRXJ@28211|Alphaproteobacteria,47F9N@766|Rickettsiales	766|Rickettsiales	H	Catalyzes the transfer of endogenously produced octanoic acid from octanoyl-acyl-carrier-protein onto the lipoyl domains of lipoate-dependent enzymes. Lipoyl-ACP can also act as a substrate although octanoyl-ACP is likely to be the physiological substrate	lipB	-	2.3.1.181	ko:K03801	ko00785,ko01100,map00785,map01100	-	R07766,R07769	RC00039,RC00992,RC02867	ko00000,ko00001,ko01000	-	-	-	BPL_LplA_LipB
F2MM_04925	1528098.NOVO_05900	3.57e-16	70.5	COG0257@1|root,COG0257@2|Bacteria,1NGBJ@1224|Proteobacteria,2VB37@28211|Alphaproteobacteria,47FTM@766|Rickettsiales	766|Rickettsiales	J	structural constituent of ribosome	rpmJ	-	-	ko:K02919	ko03010,map03010	M00178	-	-	br01610,ko00000,ko00001,ko00002,ko03011	-	-	-	Ribosomal_L36
F2MM_04940	86106.I862_04915	2.06e-264	739.0	COG0459@1|root,COG0459@2|Bacteria,1MURR@1224|Proteobacteria,2TS07@28211|Alphaproteobacteria,47EV8@766|Rickettsiales	766|Rickettsiales	O	Prevents misfolding and promotes the refolding and proper assembly of unfolded polypeptides generated under stress conditions	groEL	-	-	ko:K04077	ko03018,ko04212,ko04940,ko05134,ko05152,map03018,map04212,map04940,map05134,map05152	-	-	-	ko00000,ko00001,ko03019,ko03029,ko03110,ko04147	-	-	-	Cpn60_TCP1
F2MM_04945	86106.I862_04920	6.02e-46	149.0	COG0234@1|root,COG0234@2|Bacteria,1MZ2X@1224|Proteobacteria,2U9AQ@28211|Alphaproteobacteria,47FG0@766|Rickettsiales	766|Rickettsiales	O	Binds to Cpn60 in the presence of Mg-ATP and suppresses the ATPase activity of the latter	groES	-	-	ko:K04078	-	-	-	-	ko00000,ko03029,ko03110	-	-	-	Cpn10
F2MM_04950	1121106.JQKB01000016_gene5275	1.12e-20	96.3	COG0500@1|root,COG2226@2|Bacteria,1PA5F@1224|Proteobacteria,2TRFS@28211|Alphaproteobacteria,2JQFF@204441|Rhodospirillales	204441|Rhodospirillales	Q	Methyltransferase domain	-	-	-	-	-	-	-	-	-	-	-	-	Methyltransf_11,Methyltransf_23
F2MM_04960	859653.HIMB5_00000620	6.4e-28	113.0	COG1208@1|root,COG1208@2|Bacteria,1R9ZD@1224|Proteobacteria,2TU2V@28211|Alphaproteobacteria,4BQCQ@82117|unclassified Alphaproteobacteria	28211|Alphaproteobacteria	JM	Nucleotidyl transferase	MA20_24100	-	2.7.7.13,2.7.7.99	ko:K00966,ko:K00992	ko00051,ko00520,ko01100,ko01110,map00051,map00520,map01100,map01110	M00114,M00361,M00362	R00885,R11025	RC00002	ko00000,ko00001,ko00002,ko01000	-	-	-	NTP_transf_3,NTP_transferase
F2MM_04980	86106.I862_00960	1.28e-45	156.0	COG2823@1|root,COG2823@2|Bacteria,1NJK0@1224|Proteobacteria,2U9XB@28211|Alphaproteobacteria,47FG5@766|Rickettsiales	766|Rickettsiales	S	periplasmic or secreted lipoprotein	osmY	-	-	-	-	-	-	-	-	-	-	-	BON
F2MM_04990	86106.I862_05690	3.77e-202	583.0	COG0018@1|root,COG0018@2|Bacteria,1MU4J@1224|Proteobacteria,2TS3Y@28211|Alphaproteobacteria,47F2D@766|Rickettsiales	766|Rickettsiales	J	Arginyl-tRNA synthetase	argS	-	6.1.1.19	ko:K01887	ko00970,map00970	M00359,M00360	R03646	RC00055,RC00523	ko00000,ko00001,ko00002,ko01000,ko01007,ko03016,ko03029	-	-	-	Arg_tRNA_synt_N,DALR_1,tRNA-synt_1d
F2MM_04995	86106.I862_05695	3.9e-131	391.0	COG2271@1|root,COG2271@2|Bacteria,1PND6@1224|Proteobacteria,2V8RN@28211|Alphaproteobacteria,47F9D@766|Rickettsiales	766|Rickettsiales	G	Major Facilitator Superfamily	-	-	-	-	-	-	-	-	-	-	-	-	MFS_1
F2MM_05020	86106.I862_06870	2.82e-55	184.0	COG2836@1|root,COG2836@2|Bacteria,1PJEN@1224|Proteobacteria,2U5FK@28211|Alphaproteobacteria	28211|Alphaproteobacteria	S	Cytochrome C biogenesis protein transmembrane region	-	-	-	ko:K09792	-	-	-	-	ko00000	-	-	-	DsbD_2
F2MM_05025	237727.NAP1_15803	1.18e-177	511.0	COG3278@1|root,COG3278@2|Bacteria,1MU18@1224|Proteobacteria,2TR2C@28211|Alphaproteobacteria,2K1TD@204457|Sphingomonadales	204457|Sphingomonadales	C	Belongs to the heme-copper respiratory oxidase family	ccoN	-	1.9.3.1	ko:K00404	ko00190,ko01100,ko02020,map00190,map01100,map02020	M00156	-	-	ko00000,ko00001,ko00002,ko01000	3.D.4.3	-	-	COX1
F2MM_05030	86106.I862_06095	7.15e-47	164.0	COG3278@1|root,COG3278@2|Bacteria,1MU18@1224|Proteobacteria,2TR2C@28211|Alphaproteobacteria	28211|Alphaproteobacteria	C	Belongs to the heme-copper respiratory oxidase family	ccoN	-	1.9.3.1	ko:K00404	ko00190,ko01100,ko02020,map00190,map01100,map02020	M00156	-	-	ko00000,ko00001,ko00002,ko01000	3.D.4.3	-	-	COX1
F2MM_05035	86106.I862_06100	2.12e-76	235.0	COG2993@1|root,COG2993@2|Bacteria,1MXEY@1224|Proteobacteria,2TRGW@28211|Alphaproteobacteria	28211|Alphaproteobacteria	C	COG2993 Cbb3-type cytochrome oxidase, cytochrome c subunit	ccoO	-	-	ko:K00405	ko00190,ko01100,ko02020,map00190,map01100,map02020	M00156	-	-	ko00000,ko00001,ko00002	3.D.4.3	-	-	FixO
F2MM_05040	86106.I862_06110	8.48e-128	371.0	COG2010@1|root,COG2010@2|Bacteria,1MUCW@1224|Proteobacteria,2TQW1@28211|Alphaproteobacteria	28211|Alphaproteobacteria	C	C-type cytochrome. Part of the cbb3-type cytochrome c oxidase complex	-	-	-	ko:K00406	ko00190,ko01100,ko02020,map00190,map01100,map02020	M00156	-	-	ko00000,ko00001,ko00002	3.D.4.3	-	-	Cytochrome_CBB3,FixP_N
F2MM_05045	86106.I862_01530	0.0	906.0	COG1034@1|root,COG1034@2|Bacteria,1P8MN@1224|Proteobacteria,2TS97@28211|Alphaproteobacteria,47F11@766|Rickettsiales	766|Rickettsiales	C	NADH dehydrogenase NADH ubiquinone oxidoreductase 75 kD subunit (chain G)	nuoG	-	1.6.5.3	ko:K00336	ko00190,ko01100,map00190,map01100	M00144	R11945	RC00061	ko00000,ko00001,ko00002,ko01000	3.D.1	-	-	Fer2_4,Molybdopterin,NADH-G_4Fe-4S_3,NADH_dhqG_C
F2MM_05050	86106.I862_05940	4.54e-65	211.0	COG0354@1|root,COG0354@2|Bacteria,1N852@1224|Proteobacteria,2TR8J@28211|Alphaproteobacteria,47FJD@766|Rickettsiales	766|Rickettsiales	S	Belongs to the GcvT family	gcvT	-	-	ko:K06980	-	-	-	-	ko00000,ko03016	-	-	-	GCV_T,GCV_T_C
F2MM_05060	1114964.L485_08545	9.51e-21	94.4	COG1195@1|root,COG1195@2|Bacteria,1MX8N@1224|Proteobacteria,2TQRD@28211|Alphaproteobacteria,2K0WV@204457|Sphingomonadales	204457|Sphingomonadales	L	it is required for DNA replication and normal SOS inducibility. RecF binds preferentially to single-stranded, linear DNA. It also seems to bind ATP	recF	-	-	ko:K03629	ko03440,map03440	-	-	-	ko00000,ko00001,ko03400	-	-	-	SMC_N
F2MM_05065	86106.I862_00170	7.38e-107	325.0	COG0592@1|root,COG0592@2|Bacteria,1MVD9@1224|Proteobacteria,2TSRZ@28211|Alphaproteobacteria,47F39@766|Rickettsiales	766|Rickettsiales	L	Confers DNA tethering and processivity to DNA polymerases and other proteins. Acts as a clamp, forming a ring around DNA (a reaction catalyzed by the clamp-loading complex) which diffuses in an ATP-independent manner freely and bidirectionally along dsDNA. Initially characterized for its ability to contact the catalytic subunit of DNA polymerase III (Pol III), a complex, multichain enzyme respons…	dnaN	-	2.7.7.7	ko:K02338	ko00230,ko00240,ko01100,ko03030,ko03430,ko03440,map00230,map00240,map01100,map03030,map03430,map03440	M00260	R00375,R00376,R00377,R00378	RC02795	ko00000,ko00001,ko00002,ko01000,ko03032,ko03400	-	-	-	DNA_pol3_beta,DNA_pol3_beta_2,DNA_pol3_beta_3
F2MM_05080	244581.IM40_08950	3.56e-79	244.0	COG2071@1|root,COG2071@2|Bacteria,1MV8E@1224|Proteobacteria,2TSU3@28211|Alphaproteobacteria,47F62@766|Rickettsiales	766|Rickettsiales	S	glutamine amidotransferases	-	-	-	ko:K07010	-	-	-	-	ko00000,ko01002	-	-	-	Peptidase_C26
F2MM_05095	272123.Anacy_2515	2.12e-21	95.9	COG3039@1|root,COG3039@2|Bacteria,1G1EK@1117|Cyanobacteria,1HNK2@1161|Nostocales	1117|Cyanobacteria	L	Transposase DDE domain	-	-	-	-	-	-	-	-	-	-	-	-	DDE_Tnp_1_3
F2MM_05160	572479.Hprae_0170	3.86e-30	126.0	COG0370@1|root,COG0370@2|Bacteria,1TP7E@1239|Firmicutes,24885@186801|Clostridia,3WBAU@53433|Halanaerobiales	186801|Clostridia	P	PFAM Ferrous iron transport protein B	-	-	-	ko:K04759	-	-	-	-	ko00000,ko02000	9.A.8.1	-	-	FeoB_C,FeoB_N,Gate
F2MM_05195	86106.I862_02685	1.79e-83	262.0	COG0564@1|root,COG0564@2|Bacteria,1MUBN@1224|Proteobacteria,2TSBK@28211|Alphaproteobacteria,47ETZ@766|Rickettsiales	766|Rickettsiales	J	Responsible for synthesis of pseudouridine from uracil	rluD	-	5.4.99.23	ko:K06180	-	-	-	-	ko00000,ko01000,ko03009	-	-	-	PseudoU_synth_2,S4
F2MM_05200	86106.I862_02675	7.94e-57	181.0	COG1327@1|root,COG1327@2|Bacteria,1RE7V@1224|Proteobacteria,2U75W@28211|Alphaproteobacteria,47FC2@766|Rickettsiales	766|Rickettsiales	K	Negatively regulates transcription of bacterial ribonucleotide reductase nrd genes and operons by binding to NrdR- boxes	nrdR	-	-	ko:K07738	-	-	-	-	ko00000,ko03000	-	-	-	ATP-cone
F2MM_05205	10228.TriadP62887	5.06e-85	268.0	COG0707@1|root,2QT0H@2759|Eukaryota,3A78W@33154|Opisthokonta,3BTA2@33208|Metazoa	33208|Metazoa	M	Glycosyltransferase family 28 N-terminal domain	-	-	-	-	-	-	-	-	-	-	-	-	Glyco_tran_28_C,Glyco_transf_28
F2MM_05220	315456.RF_0351	2.98e-75	233.0	COG0602@1|root,COG0602@2|Bacteria,1MUJ2@1224|Proteobacteria,2TU1S@28211|Alphaproteobacteria	28211|Alphaproteobacteria	H	Catalyzes the complex heterocyclic radical-mediated conversion of 6-carboxy-5,6,7,8-tetrahydropterin (CPH4) to 7- carboxy-7-deazaguanine (CDG), a step common to the biosynthetic pathways of all 7-deazapurine-containing compounds	queE	-	4.3.99.3	ko:K10026	ko00790,ko01100,map00790,map01100	-	R10002	RC02989	ko00000,ko00001,ko01000,ko03016	-	-	-	Fer4_14,Radical_SAM
F2MM_05225	86106.I862_06725	4.43e-66	204.0	COG0756@1|root,COG0756@2|Bacteria,1RA7P@1224|Proteobacteria,2U7B5@28211|Alphaproteobacteria,47FCY@766|Rickettsiales	766|Rickettsiales	F	This enzyme is involved in nucleotide metabolism it produces dUMP, the immediate precursor of thymidine nucleotides and it decreases the intracellular concentration of dUTP so that uracil cannot be incorporated into DNA	dut	-	3.6.1.23	ko:K01520	ko00240,ko00983,ko01100,map00240,map00983,map01100	M00053	R02100,R11896	RC00002	ko00000,ko00001,ko00002,ko01000,ko03400	-	-	-	dUTPase
F2MM_05235	86106.I862_02895	2.33e-82	258.0	COG0697@1|root,COG0697@2|Bacteria,1PIEZ@1224|Proteobacteria,2V86I@28211|Alphaproteobacteria,47G9A@766|Rickettsiales	766|Rickettsiales	EG	COG0697 Permeases of the drug metabolite transporter (DMT) superfamily	-	-	-	-	-	-	-	-	-	-	-	-	EamA
F2MM_05260	336407.RBE_1097	2.33e-49	161.0	COG0720@1|root,COG0720@2|Bacteria,1RETG@1224|Proteobacteria,2UJ9N@28211|Alphaproteobacteria	28211|Alphaproteobacteria	F	Catalyzes the conversion of 7,8-dihydroneopterin triphosphate (H2NTP) to 6-carboxy-5,6,7,8-tetrahydropterin (CPH4) and acetaldehyde	queD	-	4.1.2.50,4.2.3.12	ko:K01737	ko00790,ko01100,map00790,map01100	M00842,M00843	R04286,R09959	RC01117,RC02846,RC02847	ko00000,ko00001,ko00002,ko01000,ko03016	-	-	-	PTPS
F2MM_05280	86106.I862_01620	1.38e-69	221.0	COG0805@1|root,COG0805@2|Bacteria,1MVAY@1224|Proteobacteria,2TTIX@28211|Alphaproteobacteria,47FAE@766|Rickettsiales	766|Rickettsiales	U	Part of the twin-arginine translocation (Tat) system that transports large folded proteins containing a characteristic twin-arginine motif in their signal peptide across membranes. Together with TatB, TatC is part of a receptor directly interacting with Tat signal peptides	tatC	-	-	ko:K03118	ko03060,ko03070,map03060,map03070	M00336	-	-	ko00000,ko00001,ko00002,ko02044	2.A.64	-	-	TatC
F2MM_05285	86106.I862_01615	1.34e-164	476.0	COG0172@1|root,COG0172@2|Bacteria,1MUJF@1224|Proteobacteria,2TR4T@28211|Alphaproteobacteria,47F37@766|Rickettsiales	766|Rickettsiales	J	Catalyzes the attachment of serine to tRNA(Ser). Is also able to aminoacylate tRNA(Sec) with serine, to form the misacylated tRNA L-seryl-tRNA(Sec), which will be further converted into selenocysteinyl-tRNA(Sec)	serS	-	6.1.1.11	ko:K01875	ko00970,map00970	M00359,M00360	R03662,R08218	RC00055,RC00523	ko00000,ko00001,ko00002,ko01000,ko01007,ko03016	-	-	-	Seryl_tRNA_N,tRNA-synt_2b
F2MM_05290	1454202.PPBDW_90131___1	2.84e-15	76.6	COG1714@1|root,COG1714@2|Bacteria,1MZAD@1224|Proteobacteria,1S6E9@1236|Gammaproteobacteria,1XXYG@135623|Vibrionales	135623|Vibrionales	S	membrane protein domain	-	-	-	-	-	-	-	-	-	-	-	-	RDD
F2MM_05305	315456.RF_1096	1.46e-148	434.0	COG1301@1|root,COG1301@2|Bacteria,1MU0Q@1224|Proteobacteria,2TRET@28211|Alphaproteobacteria,47F41@766|Rickettsiales	766|Rickettsiales	U	Belongs to the dicarboxylate amino acid cation symporter (DAACS) (TC 2.A.23) family	gltP	-	-	-	-	-	-	-	-	-	-	-	SDF
F2MM_05315	86106.I862_03470	1.02e-40	141.0	COG5394@1|root,COG5394@2|Bacteria,1RHRC@1224|Proteobacteria,2TQWQ@28211|Alphaproteobacteria,47GEK@766|Rickettsiales	766|Rickettsiales	S	protein conserved in bacteria	-	-	-	-	-	-	-	-	-	-	-	-	PHB_acc,PHB_acc_N
F2MM_05320	86106.I862_00125	2.1e-166	488.0	COG0342@1|root,COG0342@2|Bacteria,1MV5U@1224|Proteobacteria,2TQYG@28211|Alphaproteobacteria,47F1F@766|Rickettsiales	766|Rickettsiales	U	Part of the Sec protein translocase complex. Interacts with the SecYEG preprotein conducting channel. SecDF uses the proton motive force (PMF) to complete protein translocation after the ATP-dependent function of SecA	secD	-	-	ko:K03072	ko03060,ko03070,map03060,map03070	M00335	-	-	ko00000,ko00001,ko00002,ko02044	2.A.6.4,3.A.5.2,3.A.5.7	-	-	SecD_SecF,Sec_GG
F2MM_05325	880070.Cycma_4483	5.07e-21	94.7	COG3039@1|root,COG3039@2|Bacteria,4NGY9@976|Bacteroidetes,47Q0A@768503|Cytophagia	976|Bacteroidetes	L	PFAM Transposase DDE domain	-	-	-	-	-	-	-	-	-	-	-	-	DDE_Tnp_1_3
F2MM_05345	1528098.NOVO_00665	2.28e-82	257.0	COG0774@1|root,COG0774@2|Bacteria,1MV6T@1224|Proteobacteria,2TUHH@28211|Alphaproteobacteria,47F79@766|Rickettsiales	766|Rickettsiales	M	Catalyzes the hydrolysis of UDP-3-O-myristoyl-N- acetylglucosamine to form UDP-3-O-myristoylglucosamine and acetate, the committed step in lipid A biosynthesis	lpxC	-	3.5.1.108	ko:K02535	ko00540,ko01100,map00540,map01100	M00060	R04587	RC00166,RC00300	ko00000,ko00001,ko00002,ko01000,ko01005	-	-	-	LpxC
F2MM_05350	86106.I862_06355	1.64e-85	270.0	COG0750@1|root,COG0750@2|Bacteria,1MU91@1224|Proteobacteria,2TQXJ@28211|Alphaproteobacteria,47F3Q@766|Rickettsiales	766|Rickettsiales	M	zinc metalloprotease	rseP	-	-	ko:K11749	ko02024,ko04112,map02024,map04112	-	-	-	ko00000,ko00001,ko01000,ko01002	-	-	-	PDZ,PDZ_2,Peptidase_M50
F2MM_05355	86106.I862_06350	3.37e-203	600.0	COG4775@1|root,COG4775@2|Bacteria,1MU0D@1224|Proteobacteria,2TR7W@28211|Alphaproteobacteria,47EU7@766|Rickettsiales	766|Rickettsiales	M	Part of the outer membrane protein assembly complex, which is involved in assembly and insertion of beta-barrel proteins into the outer membrane	bamA	-	-	ko:K07277	-	-	-	-	ko00000,ko02000,ko03029	1.B.33	-	-	Bac_surface_Ag,POTRA
F2MM_05360	86106.I862_06345	8.9e-17	81.6	COG2825@1|root,COG2825@2|Bacteria,1NAN5@1224|Proteobacteria,2UGJF@28211|Alphaproteobacteria,47FPI@766|Rickettsiales	766|Rickettsiales	M	COG2825 Outer membrane protein	-	-	-	-	-	-	-	-	-	-	-	-	OmpH
F2MM_05370	391896.A1I_00995	3.06e-170	485.0	COG0343@1|root,COG0343@2|Bacteria,1MUCA@1224|Proteobacteria,2TR87@28211|Alphaproteobacteria,47EYJ@766|Rickettsiales	766|Rickettsiales	F	Catalyzes the base-exchange of a guanine (G) residue with the queuine precursor 7-aminomethyl-7-deazaguanine (PreQ1) at position 34 (anticodon wobble position) in tRNAs with GU(N) anticodons (tRNA-Asp, -Asn, -His and -Tyr). Catalysis occurs through a double-displacement mechanism. The nucleophile active site attacks the C1' of nucleotide 34 to detach the guanine base from the RNA, forming a coval…	tgt	-	2.4.2.29	ko:K00773	-	-	R03789,R10209	RC00063	ko00000,ko01000,ko03016	-	-	-	TGT
F2MM_05380	857293.CAAU_1667	6.23e-13	66.6	COG0792@1|root,COG0792@2|Bacteria,1VFHQ@1239|Firmicutes,24QNK@186801|Clostridia,36MV2@31979|Clostridiaceae	186801|Clostridia	L	Belongs to the UPF0102 family	-	-	-	ko:K07460	-	-	-	-	ko00000	-	-	-	UPF0102
F2MM_05385	1174529.WSI_00955	1.63e-255	712.0	COG3202@1|root,COG3202@2|Bacteria,1MVS9@1224|Proteobacteria,2TSSJ@28211|Alphaproteobacteria	28211|Alphaproteobacteria	C	Provides the rickettsial cell with host ATP in exchange for rickettsial ADP. This is an obligate exchange system. This energy acquiring activity is an important component of rickettsial parasitism	tlcB	GO:0005575,GO:0005623,GO:0005886,GO:0006810,GO:0008150,GO:0015931,GO:0016020,GO:0044464,GO:0051179,GO:0051234,GO:0071702,GO:0071705,GO:0071944	-	ko:K03301	-	-	-	-	ko00000	2.A.12	-	-	TLC
F2MM_05390	86106.I862_00200	1.08e-215	616.0	COG0595@1|root,COG0595@2|Bacteria,1MUGV@1224|Proteobacteria,2TQTR@28211|Alphaproteobacteria,47EU4@766|Rickettsiales	766|Rickettsiales	S	metallo-beta-lactamase	-	-	-	ko:K12574	ko03018,map03018	-	-	-	ko00000,ko00001,ko01000,ko03019	-	-	-	Lactamase_B,Lactamase_B_2,RMMBL
F2MM_05395	86106.I862_00195	1.23e-187	528.0	COG1077@1|root,COG1077@2|Bacteria,1MUMW@1224|Proteobacteria,2TTQ2@28211|Alphaproteobacteria,47EYF@766|Rickettsiales	766|Rickettsiales	D	Rod shape-determining protein (MreB)	mreB	-	-	ko:K03569	-	-	-	-	ko00000,ko02048,ko03036,ko04812	1.A.33.1,9.B.157.1	-	-	MreB_Mbl
F2MM_05400	1528098.NOVO_02805	4.83e-111	337.0	COG0635@1|root,COG0635@2|Bacteria,1MU76@1224|Proteobacteria,2TT63@28211|Alphaproteobacteria,47EU3@766|Rickettsiales	766|Rickettsiales	H	Involved in the biosynthesis of porphyrin-containing compound	hemN	-	-	-	-	-	-	-	-	-	-	-	HemN_C,Radical_SAM
F2MM_05405	91604.ID47_03700	5.73e-31	112.0	COG0316@1|root,COG0316@2|Bacteria,1RHCW@1224|Proteobacteria,2UBR8@28211|Alphaproteobacteria,47FNC@766|Rickettsiales	766|Rickettsiales	S	Belongs to the HesB IscA family	iscA1	-	-	ko:K15724	-	-	-	-	ko00000	-	-	-	Fe-S_biosyn
F2MM_05420	222534.KB893670_gene3825	3.92e-09	65.1	COG1947@1|root,COG1947@2|Bacteria,2GKXD@201174|Actinobacteria,4ESAI@85013|Frankiales	201174|Actinobacteria	I	Catalyzes the phosphorylation of the position 2 hydroxy group of 4-diphosphocytidyl-2C-methyl-D-erythritol	ispE	GO:0003674,GO:0003824,GO:0006793,GO:0006796,GO:0008150,GO:0008152,GO:0009987,GO:0016301,GO:0016310,GO:0016740,GO:0016772,GO:0016773,GO:0040007,GO:0044237,GO:0050515	2.7.1.148	ko:K00919	ko00900,ko01100,ko01110,ko01130,map00900,map01100,map01110,map01130	M00096	R05634	RC00002,RC01439	ko00000,ko00001,ko00002,ko01000	-	-	-	GHMP_kinases_C,GHMP_kinases_N
F2MM_05425	86106.I862_04150	7.74e-92	283.0	COG1158@1|root,COG1158@2|Bacteria,1MUCF@1224|Proteobacteria,2TRB4@28211|Alphaproteobacteria,47F27@766|Rickettsiales	766|Rickettsiales	K	Facilitates transcription termination by a mechanism that involves Rho binding to the nascent RNA, activation of Rho's RNA-dependent ATPase activity, and release of the mRNA from the DNA template	rho	-	-	ko:K03628	ko03018,map03018	-	-	-	ko00000,ko00001,ko03019,ko03021	-	-	-	ATP-synt_ab,Rho_N,Rho_RNA_bind
F2MM_05430	86106.I862_04150	2.02e-131	393.0	COG1158@1|root,COG1158@2|Bacteria,1MUCF@1224|Proteobacteria,2TRB4@28211|Alphaproteobacteria,47F27@766|Rickettsiales	766|Rickettsiales	K	Facilitates transcription termination by a mechanism that involves Rho binding to the nascent RNA, activation of Rho's RNA-dependent ATPase activity, and release of the mRNA from the DNA template	rho	-	-	ko:K03628	ko03018,map03018	-	-	-	ko00000,ko00001,ko03019,ko03021	-	-	-	ATP-synt_ab,Rho_N,Rho_RNA_bind
F2MM_05435	86106.I862_03820	4.99e-82	249.0	COG0194@1|root,COG0194@2|Bacteria,1MW92@1224|Proteobacteria,2TSCQ@28211|Alphaproteobacteria,47F8G@766|Rickettsiales	766|Rickettsiales	F	Essential for recycling GMP and indirectly, cGMP	gmk	-	2.7.4.8	ko:K00942	ko00230,ko01100,map00230,map01100	M00050	R00332,R02090	RC00002	ko00000,ko00001,ko00002,ko01000	-	-	-	Guanylate_kin
F2MM_05440	1265756.AWZW01000008_gene785	1.12e-66	218.0	COG0189@1|root,COG0189@2|Bacteria,1MVUA@1224|Proteobacteria,2TQNE@28211|Alphaproteobacteria,4BPPA@82117|unclassified Alphaproteobacteria	28211|Alphaproteobacteria	H	Belongs to the prokaryotic GSH synthase family	gshB	GO:0003674,GO:0003824,GO:0004363,GO:0005575,GO:0005622,GO:0005623,GO:0005737,GO:0006518,GO:0006575,GO:0006749,GO:0006750,GO:0006790,GO:0006807,GO:0008150,GO:0008152,GO:0009058,GO:0009987,GO:0016874,GO:0016879,GO:0016881,GO:0019184,GO:0034641,GO:0042398,GO:0043043,GO:0043603,GO:0043604,GO:0044237,GO:0044249,GO:0044271,GO:0044272,GO:0044424,GO:0044464,GO:0051186,GO:0051188,GO:0071704,GO:1901564,GO:…	6.3.2.3	ko:K01920	ko00270,ko00480,ko01100,map00270,map00480,map01100	M00118	R00497,R10994	RC00096,RC00141	ko00000,ko00001,ko00002,ko01000	-	-	-	GSH-S_ATP,GSH-S_N
F2MM_05445	408672.NBCG_01555	1.02e-88	268.0	COG0603@1|root,COG0603@2|Bacteria,2I8NZ@201174|Actinobacteria,4DSUI@85009|Propionibacteriales	201174|Actinobacteria	H	Catalyzes the ATP-dependent conversion of 7-carboxy-7- deazaguanine (CDG) to 7-cyano-7-deazaguanine (preQ(0))	queC	-	6.3.4.20	ko:K06920	ko00790,ko01100,map00790,map01100	-	R09978	RC00959	ko00000,ko00001,ko01000,ko03016	-	-	-	QueC
F2MM_05450	86106.I862_04650	7.59e-69	212.0	COG0782@1|root,COG0782@2|Bacteria,1RCXW@1224|Proteobacteria,2U5JU@28211|Alphaproteobacteria,47FBI@766|Rickettsiales	766|Rickettsiales	K	Necessary for efficient RNA polymerase transcription elongation past template-encoded arresting sites. The arresting sites in DNA have the property of trapping a certain fraction of elongating RNA polymerases that pass through, resulting in locked ternary complexes. Cleavage of the nascent transcript by cleavage factors such as GreA or GreB allows the resumption of elongation from the new 3'termi…	greA	-	-	ko:K03624	-	-	-	-	ko00000,ko03021	-	-	-	GreA_GreB,GreA_GreB_N
F2MM_05460	86106.I862_01245	1.78e-188	542.0	COG0260@1|root,COG0260@2|Bacteria,1MUF9@1224|Proteobacteria,2TQU9@28211|Alphaproteobacteria,47F0A@766|Rickettsiales	766|Rickettsiales	E	Presumably involved in the processing and regular turnover of intracellular proteins. Catalyzes the removal of unsubstituted N-terminal amino acids from various peptides	pepA	GO:0005575,GO:0005622,GO:0005623,GO:0005737,GO:0044424,GO:0044464	3.4.11.1	ko:K01255	ko00480,ko01100,map00480,map01100	-	R00899,R04951	RC00096,RC00141	ko00000,ko00001,ko01000,ko01002	-	-	-	Peptidase_M17,Peptidase_M17_N
F2MM_05465	859653.HIMB5_00011460	1.29e-70	223.0	COG2227@1|root,COG2227@2|Bacteria,1MU89@1224|Proteobacteria,2TRIK@28211|Alphaproteobacteria,4BQ7J@82117|unclassified Alphaproteobacteria	28211|Alphaproteobacteria	H	O-methyltransferase that catalyzes the 2 O-methylation steps in the ubiquinone biosynthetic pathway	ubiG	-	2.1.1.222,2.1.1.64	ko:K00568	ko00130,ko01100,ko01110,map00130,map01100,map01110	M00117	R04988,R05614,R08769,R08781	RC00003,RC00392,RC01895	ko00000,ko00001,ko00002,ko01000	-	-	-	Methyltransf_11,Methyltransf_23
F2MM_05470	86106.I862_01455	1.16e-80	253.0	COG0324@1|root,COG0324@2|Bacteria,1MUB2@1224|Proteobacteria,2TR8Z@28211|Alphaproteobacteria,47FAP@766|Rickettsiales	766|Rickettsiales	J	Catalyzes the transfer of a dimethylallyl group onto the adenine at position 37 in tRNAs that read codons beginning with uridine, leading to the formation of N6-(dimethylallyl)adenosine (i(6)A)	miaA	-	2.5.1.75	ko:K00791	ko00908,ko01100,ko01110,map00908,map01100,map01110	-	R01122	RC02820	ko00000,ko00001,ko01000,ko01006,ko03016	-	-	-	IPPT
F2MM_05485	86106.I862_06850	3.65e-32	115.0	COG4496@1|root,COG4496@2|Bacteria,1N87R@1224|Proteobacteria,2UGB7@28211|Alphaproteobacteria,47GEF@766|Rickettsiales	766|Rickettsiales	S	Trp repressor protein	-	-	-	-	-	-	-	-	-	-	-	-	Trp_repressor
F2MM_05495	86106.I862_05390	2.99e-56	184.0	COG1678@1|root,COG1678@2|Bacteria,1RCXM@1224|Proteobacteria,2TTX4@28211|Alphaproteobacteria,47FJH@766|Rickettsiales	766|Rickettsiales	K	Belongs to the UPF0301 (AlgH) family	-	-	-	ko:K07735	-	-	-	-	ko00000,ko03000	-	-	-	DUF179
F2MM_05500	86106.I862_05385	4.24e-133	384.0	COG0408@1|root,COG0408@2|Bacteria,1MWMF@1224|Proteobacteria,2TQNC@28211|Alphaproteobacteria,47F02@766|Rickettsiales	766|Rickettsiales	H	Involved in the heme biosynthesis. Catalyzes the aerobic oxidative decarboxylation of propionate groups of rings A and B of coproporphyrinogen-III to yield the vinyl groups in protoporphyrinogen-IX	hemF	GO:0003674,GO:0005488,GO:0005515,GO:0042802,GO:0042803,GO:0046983	1.3.3.3	ko:K00228	ko00860,ko01100,ko01110,map00860,map01100,map01110	M00121	R03220	RC00884	ko00000,ko00001,ko00002,ko01000	-	-	-	Coprogen_oxidas
F2MM_05505	86106.I862_06515	8.28e-81	246.0	COG1825@1|root,COG1825@2|Bacteria,1RDH0@1224|Proteobacteria,2U5P0@28211|Alphaproteobacteria,47FJV@766|Rickettsiales	766|Rickettsiales	J	This is one of the proteins that binds to the 5S RNA in the ribosome where it forms part of the central protuberance	ctc	-	-	ko:K02897	ko03010,map03010	M00178	-	-	ko00000,ko00001,ko00002,ko03011	-	-	-	Ribosomal_L25p,Ribosomal_TL5_C
F2MM_05510	1528098.NOVO_01960	2.34e-92	288.0	COG0787@1|root,COG0787@2|Bacteria,1MV0Q@1224|Proteobacteria,2TQKD@28211|Alphaproteobacteria,47F2Y@766|Rickettsiales	766|Rickettsiales	E	Catalyzes the interconversion of L-alanine and D- alanine. May also act on other amino acids	alr	-	5.1.1.1	ko:K01775	ko00473,ko01100,ko01502,map00473,map01100,map01502	-	R00401	RC00285	ko00000,ko00001,ko01000,ko01011	-	-	-	Ala_racemase_C,Ala_racemase_N
F2MM_05515	86106.I862_03065	8.72e-112	329.0	COG0767@1|root,COG0767@2|Bacteria,1MVPN@1224|Proteobacteria,2TSGS@28211|Alphaproteobacteria,47F1E@766|Rickettsiales	766|Rickettsiales	Q	ABC transporter, permease protein	-	-	-	ko:K02066	ko02010,map02010	M00210,M00669,M00670	-	-	ko00000,ko00001,ko00002,ko02000	3.A.1.27	-	-	MlaE
F2MM_05520	86106.I862_03060	7.14e-96	288.0	COG1127@1|root,COG1127@2|Bacteria,1MUSD@1224|Proteobacteria,2TR2I@28211|Alphaproteobacteria,47F7E@766|Rickettsiales	766|Rickettsiales	Q	ABC transporter, ATP-binding protein	mkl	-	-	ko:K02065	ko02010,map02010	M00210,M00669,M00670	-	-	ko00000,ko00001,ko00002,ko02000	3.A.1.27	-	-	ABC_tran
F2MM_05535	1121271.AUCM01000005_gene599	7.09e-30	127.0	COG0037@1|root,COG0037@2|Bacteria,1MU85@1224|Proteobacteria,2TRK1@28211|Alphaproteobacteria	28211|Alphaproteobacteria	D	Ligates lysine onto the cytidine present at position 34 of the AUA codon-specific tRNA(Ile) that contains the anticodon CAU, in an ATP-dependent manner. Cytidine is converted to lysidine, thus changing the amino acid specificity of the tRNA from methionine to isoleucine	tilS	-	6.3.4.19	ko:K04075	-	-	R09597	RC02633,RC02634	ko00000,ko01000,ko03016	-	-	-	ATP_bind_3
F2MM_05545	315749.Bcer98_0025	1.43e-55	182.0	COG0125@1|root,COG0125@2|Bacteria,1V1HE@1239|Firmicutes,4HGWR@91061|Bacilli,1ZBSZ@1386|Bacillus	91061|Bacilli	F	Phosphorylation of dTMP to form dTDP in both de novo and salvage pathways of dTTP synthesis	tmk	GO:0003674,GO:0003824,GO:0004798,GO:0005575,GO:0005622,GO:0005623,GO:0005737,GO:0006139,GO:0006220,GO:0006221,GO:0006227,GO:0006233,GO:0006235,GO:0006725,GO:0006753,GO:0006793,GO:0006796,GO:0006807,GO:0008150,GO:0008152,GO:0009041,GO:0009058,GO:0009117,GO:0009123,GO:0009132,GO:0009133,GO:0009138,GO:0009139,GO:0009141,GO:0009142,GO:0009147,GO:0009148,GO:0009165,GO:0009186,GO:0009189,GO:0009196,GO:…	2.7.4.9	ko:K00943	ko00240,ko01100,map00240,map01100	M00053	R02094,R02098	RC00002	ko00000,ko00001,ko00002,ko01000	-	-	iSB619.SA_RS02535	Thymidylate_kin
F2MM_05550	86106.I862_01330	1.01e-137	411.0	COG0769@1|root,COG0769@2|Bacteria,1MU6P@1224|Proteobacteria,2TVXI@28211|Alphaproteobacteria,47ESZ@766|Rickettsiales	766|Rickettsiales	M	Catalyzes the addition of meso-diaminopimelic acid to the nucleotide precursor UDP-N-acetylmuramoyl-L-alanyl-D-glutamate (UMAG) in the biosynthesis of bacterial cell-wall peptidoglycan	murE	-	6.3.2.13	ko:K01928	ko00300,ko00550,map00300,map00550	-	R02788	RC00064,RC00090	ko00000,ko00001,ko01000,ko01011	-	-	-	Mur_ligase,Mur_ligase_C,Mur_ligase_M
F2MM_05555	86106.I862_03600	1.86e-102	304.0	COG1137@1|root,COG1137@2|Bacteria,1MU8M@1224|Proteobacteria,2TR7F@28211|Alphaproteobacteria,47F3D@766|Rickettsiales	766|Rickettsiales	S	COG1137 ABC-type (unclassified) transport system, ATPase component	abcT2	-	-	ko:K06861	ko02010,map02010	M00320	-	-	ko00000,ko00001,ko00002,ko01000,ko02000	1.B.42.1	-	-	ABC_tran,BCA_ABC_TP_C
F2MM_05560	1278307.KB906981_gene4083	5.23e-11	67.0	COG2358@1|root,COG2358@2|Bacteria,1MXW1@1224|Proteobacteria,1RQN1@1236|Gammaproteobacteria	1236|Gammaproteobacteria	S	TRAP transporter solute receptor TAXI family	-	-	-	ko:K07080	-	-	-	-	ko00000	-	-	-	NMT1_3
F2MM_05565	1382230.ASAP_0403	1.73e-94	284.0	COG0217@1|root,COG0217@2|Bacteria,1MW3X@1224|Proteobacteria,2TRSK@28211|Alphaproteobacteria,2JPXP@204441|Rhodospirillales	204441|Rhodospirillales	K	transcriptional regulatory protein	-	-	-	-	-	-	-	-	-	-	-	-	Transcrip_reg
F2MM_05570	86106.I862_06765	1.06e-37	133.0	COG0817@1|root,COG0817@2|Bacteria,1MUJI@1224|Proteobacteria,2U70Z@28211|Alphaproteobacteria,47FFN@766|Rickettsiales	766|Rickettsiales	L	Nuclease that resolves Holliday junction intermediates in genetic recombination. Cleaves the cruciform structure in supercoiled DNA by nicking to strands with the same polarity at sites symmetrically opposed at the junction in the homologous arms and leaves a 5'-terminal phosphate and a 3'-terminal hydroxyl group	ruvC	-	3.1.22.4	ko:K01159	ko03440,map03440	-	-	-	ko00000,ko00001,ko01000,ko03400	-	-	-	RuvC
F2MM_05575	86106.I862_02320	3.52e-167	485.0	COG0206@1|root,COG0206@2|Bacteria,1MV2X@1224|Proteobacteria,2TS1Q@28211|Alphaproteobacteria,47EWC@766|Rickettsiales	766|Rickettsiales	D	Essential cell division protein that forms a contractile ring structure (Z ring) at the future cell division site. The regulation of the ring assembly controls the timing and the location of cell division. One of the functions of the FtsZ ring is to recruit other cell division proteins to the septum to produce a new cell wall between the dividing cells. Binds GTP and shows GTPase activity	ftsZ	-	-	ko:K03531	ko04112,map04112	-	-	-	ko00000,ko00001,ko02048,ko03036,ko04812	-	-	-	FtsZ_C,Tubulin
F2MM_05580	86106.I862_06260	8.74e-97	286.0	COG0522@1|root,COG0522@2|Bacteria,1MW0U@1224|Proteobacteria,2TRQH@28211|Alphaproteobacteria,47F8N@766|Rickettsiales	766|Rickettsiales	J	One of the primary rRNA binding proteins, it binds directly to 16S rRNA where it nucleates assembly of the body of the 30S subunit	rpsD	-	-	ko:K02986	ko03010,map03010	M00178,M00179	-	-	br01610,ko00000,ko00001,ko00002,ko03011	-	-	-	Ribosomal_S4,S4
F2MM_05600	86106.I862_07050	4.3e-206	599.0	COG1198@1|root,COG1198@2|Bacteria,1MUUZ@1224|Proteobacteria,2TQTQ@28211|Alphaproteobacteria,47ET4@766|Rickettsiales	766|Rickettsiales	L	Involved in the restart of stalled replication forks. Recognizes and binds the arrested nascent DNA chain at stalled replication forks. It can open the DNA duplex, via its helicase activity, and promote assembly of the primosome and loading of the major replicative helicase DnaB onto DNA	priA	-	-	ko:K04066	ko03440,map03440	-	-	-	ko00000,ko00001,ko01000,ko03400	-	-	-	DEAD,Helicase_C
F2MM_05625	86106.I862_04990	1.21e-119	353.0	COG0332@1|root,COG0332@2|Bacteria,1MU9N@1224|Proteobacteria,2TR60@28211|Alphaproteobacteria,47EVU@766|Rickettsiales	766|Rickettsiales	I	Catalyzes the condensation reaction of fatty acid synthesis by the addition to an acyl acceptor of two carbons from malonyl-ACP. Catalyzes the first condensation reaction which initiates fatty acid synthesis and may therefore play a role in governing the total rate of fatty acid production. Possesses both acetoacetyl-ACP synthase and acetyl transacylase activities. Its substrate specificity deter…	fabH	-	2.3.1.180	ko:K00648	ko00061,ko01100,ko01212,map00061,map01100,map01212	M00082,M00083	R10707	RC00004,RC02729,RC02888	ko00000,ko00001,ko00002,ko01000,ko01004	-	-	-	ACP_syn_III,ACP_syn_III_C
F2MM_05630	86106.I862_04995	2.62e-134	394.0	COG0416@1|root,COG0416@2|Bacteria,1MVM3@1224|Proteobacteria,2TR53@28211|Alphaproteobacteria,47EYB@766|Rickettsiales	766|Rickettsiales	I	Catalyzes the reversible formation of acyl-phosphate (acyl-PO(4)) from acyl- acyl-carrier-protein (acyl-ACP). This enzyme utilizes acyl-ACP as fatty acyl donor, but not acyl-CoA	plsX	-	2.3.1.15	ko:K03621	ko00561,ko00564,ko01100,ko01110,map00561,map00564,map01100,map01110	M00089	R00851,R09380	RC00004,RC00039,RC00041	ko00000,ko00001,ko00002,ko01000,ko01004	-	-	-	FA_synthesis
F2MM_05635	86106.I862_05000	4.02e-21	85.1	COG0333@1|root,COG0333@2|Bacteria,1NGM1@1224|Proteobacteria,2UKBX@28211|Alphaproteobacteria,47FSZ@766|Rickettsiales	766|Rickettsiales	J	Belongs to the bacterial ribosomal protein bL32 family	rpmF	-	-	ko:K02911	ko03010,map03010	M00178	-	-	br01610,ko00000,ko00001,ko00002,ko03011,ko03029	-	-	-	Ribosomal_L32p
F2MM_05640	86106.I862_06905	5.05e-242	701.0	COG0072@1|root,COG0072@2|Bacteria,1MWKS@1224|Proteobacteria,2TQV8@28211|Alphaproteobacteria,47F2J@766|Rickettsiales	766|Rickettsiales	J	Belongs to the phenylalanyl-tRNA synthetase beta subunit family. Type 1 subfamily	pheT	-	6.1.1.20	ko:K01890	ko00970,map00970	M00359,M00360	R03660	RC00055,RC00523	ko00000,ko00001,ko00002,ko01000,ko01007,ko03016	-	-	-	B3_4,B5,FDX-ACB,tRNA_bind
F2MM_05655	205920.ECH_0001	1.54e-68	222.0	COG1475@1|root,COG1475@2|Bacteria,1MW2E@1224|Proteobacteria,2TSTN@28211|Alphaproteobacteria,47F6R@766|Rickettsiales	766|Rickettsiales	K	Belongs to the ParB family	parB	-	-	ko:K03497	-	-	-	-	ko00000,ko03000,ko03036,ko04812	-	-	-	ParBc
F2MM_05660	254945.Erum8830	1.3e-105	313.0	COG1192@1|root,COG1192@2|Bacteria,1MV43@1224|Proteobacteria,2TSWH@28211|Alphaproteobacteria,47EWD@766|Rickettsiales	766|Rickettsiales	D	involved in chromosome partitioning	parA	-	-	ko:K03496	-	-	-	-	ko00000,ko03036,ko04812	-	-	-	AAA_31
F2MM_05665	1236501.BAJU01000011_gene1456	1.56e-17	83.2	COG0357@1|root,COG0357@2|Bacteria	2|Bacteria	J	rRNA methyltransferase activity	rsmG	GO:0000154,GO:0001510,GO:0003674,GO:0003824,GO:0005575,GO:0005622,GO:0005623,GO:0005737,GO:0005829,GO:0005886,GO:0006139,GO:0006364,GO:0006396,GO:0006725,GO:0006807,GO:0008150,GO:0008152,GO:0008168,GO:0008170,GO:0008173,GO:0008649,GO:0008757,GO:0009451,GO:0009987,GO:0010467,GO:0016020,GO:0016070,GO:0016072,GO:0016435,GO:0016740,GO:0016741,GO:0022613,GO:0031167,GO:0032259,GO:0034470,GO:0034641,GO:…	2.1.1.170	ko:K03501	-	-	-	-	ko00000,ko01000,ko03009,ko03036	-	-	-	GidB
F2MM_05670	86106.I862_06820	1.01e-262	740.0	COG0445@1|root,COG0445@2|Bacteria,1MU6F@1224|Proteobacteria,2TRJS@28211|Alphaproteobacteria,47F1A@766|Rickettsiales	766|Rickettsiales	D	NAD-binding protein involved in the addition of a carboxymethylaminomethyl (cmnm) group at the wobble position (U34) of certain tRNAs, forming tRNA-cmnm(5)s(2)U34	gidA	-	-	ko:K03495	-	-	R08701	RC00053,RC00209,RC00870	ko00000,ko03016,ko03036	-	-	-	GIDA,GIDA_assoc
F2MM_05685	86106.I862_06280	1.16e-48	165.0	COG4122@1|root,COG4122@2|Bacteria,1R4VI@1224|Proteobacteria,2U6AD@28211|Alphaproteobacteria,47FGV@766|Rickettsiales	766|Rickettsiales	S	O-methyltransferase	-	-	-	-	-	-	-	-	-	-	-	-	Methyltransf_3
F2MM_05705	86106.I862_05435	1e-64	207.0	COG0755@1|root,COG0755@2|Bacteria,1MU61@1224|Proteobacteria,2TSW8@28211|Alphaproteobacteria,47F8T@766|Rickettsiales	766|Rickettsiales	O	Required for the export of heme to the periplasm for the biogenesis of c-type cytochromes	ccmC	-	-	ko:K02195	ko02010,map02010	M00259	-	-	ko00000,ko00001,ko00002,ko02000	3.A.1.107	-	-	Cytochrom_C_asm
F2MM_05715	86106.I862_06880	2.69e-105	319.0	COG0407@1|root,COG0407@2|Bacteria,1MUG1@1224|Proteobacteria,2TQQV@28211|Alphaproteobacteria,47EW4@766|Rickettsiales	766|Rickettsiales	H	Catalyzes the decarboxylation of four acetate groups of uroporphyrinogen-III to yield coproporphyrinogen-III	hemE	-	4.1.1.37	ko:K01599	ko00860,ko01100,ko01110,map00860,map01100,map01110	M00121	R03197,R04972	RC00872	ko00000,ko00001,ko00002,ko01000	-	-	-	URO-D
F2MM_05720	86106.I862_06885	1.12e-175	509.0	COG0305@1|root,COG0305@2|Bacteria,1MUG9@1224|Proteobacteria,2TSF9@28211|Alphaproteobacteria,47F12@766|Rickettsiales	766|Rickettsiales	L	it exhibits DNA-dependent ATPase activity and contains distinct active sites for ATP binding, DNA binding, and interaction with DnaC protein, primase, and other prepriming proteins	dnaB	-	3.6.4.12	ko:K02314	ko03030,ko04112,map03030,map04112	-	-	-	ko00000,ko00001,ko01000,ko03032	-	-	-	DnaB,DnaB_C
F2MM_05725	86106.I862_05050	8.3e-182	514.0	COG0468@1|root,COG0468@2|Bacteria,1MU3C@1224|Proteobacteria,2TRPR@28211|Alphaproteobacteria,47F00@766|Rickettsiales	766|Rickettsiales	L	Can catalyze the hydrolysis of ATP in the presence of single-stranded DNA, the ATP-dependent uptake of single-stranded DNA by duplex DNA, and the ATP-dependent hybridization of homologous single-stranded DNAs. It interacts with LexA causing its activation and leading to its autocatalytic cleavage	recA	-	-	ko:K03553	ko03440,map03440	M00729	-	-	ko00000,ko00001,ko00002,ko03400	-	-	-	RecA
F2MM_05730	1231626.CAHE_0052	0.0	1085.0	COG0574@1|root,COG1080@1|root,COG0574@2|Bacteria,COG1080@2|Bacteria,4NEHE@976|Bacteroidetes	976|Bacteroidetes	G	Belongs to the PEP-utilizing enzyme family	ppdK	-	2.7.9.1	ko:K01006	ko00620,ko00710,ko00720,ko01100,ko01120,ko01200,map00620,map00710,map00720,map01100,map01120,map01200	M00169,M00171,M00172,M00173	R00206	RC00002,RC00015	ko00000,ko00001,ko00002,ko01000	-	-	-	PEP-utilizers,PEP-utilizers_C,PPDK_N
F2MM_05745	658187.LDG_7145	3.33e-34	127.0	COG2334@1|root,COG2334@2|Bacteria,1R9W9@1224|Proteobacteria,1SGNX@1236|Gammaproteobacteria,1JCMB@118969|Legionellales	118969|Legionellales	S	Phosphotransferase enzyme family	aph	-	-	ko:K18844	-	-	-	-	ko00000,ko01504	-	-	-	APH
F2MM_05755	86106.I862_04840	2.21e-197	558.0	COG0821@1|root,COG0821@2|Bacteria,1MUAX@1224|Proteobacteria,2TQSI@28211|Alphaproteobacteria,47EWR@766|Rickettsiales	766|Rickettsiales	I	Converts 2C-methyl-D-erythritol 2,4-cyclodiphosphate (ME-2,4cPP) into 1-hydroxy-2-methyl-2-(E)-butenyl 4-diphosphate	ispG	-	1.17.7.1,1.17.7.3	ko:K03526	ko00900,ko01100,ko01110,ko01130,map00900,map01100,map01110,map01130	M00096	R08689,R10859	RC01486	ko00000,ko00001,ko00002,ko01000	-	-	-	GcpE
F2MM_05760	91604.ID47_10025	1.07e-99	301.0	COG1230@1|root,COG1230@2|Bacteria,1MVQB@1224|Proteobacteria,2TR65@28211|Alphaproteobacteria,47FG8@766|Rickettsiales	766|Rickettsiales	P	Co Zn Cd efflux system component	czcD	-	-	ko:K16264	-	-	-	-	ko00000,ko02000	2.A.4.1	-	-	Cation_efflux
F2MM_05765	1279038.KB907340_gene1688	1.8e-73	229.0	COG0847@1|root,COG0847@2|Bacteria,1MV8Z@1224|Proteobacteria,2TTFF@28211|Alphaproteobacteria,2JPQX@204441|Rhodospirillales	204441|Rhodospirillales	L	DNA polymerase III is a complex, multichain enzyme responsible for most of the replicative synthesis in bacteria. The epsilon subunit contain the editing function and is a proofreading 3'-5' exonuclease	dnaQ	-	2.7.7.7	ko:K02342	ko00230,ko00240,ko01100,ko03030,ko03430,ko03440,map00230,map00240,map01100,map03030,map03430,map03440	M00260	R00375,R00376,R00377,R00378	RC02795	ko00000,ko00001,ko00002,ko01000,ko03032,ko03400	-	-	-	RNase_T
F2MM_05775	86106.I862_05615	3.85e-115	342.0	COG0463@1|root,COG0463@2|Bacteria,1MWE5@1224|Proteobacteria,2TRRT@28211|Alphaproteobacteria,47FGZ@766|Rickettsiales	766|Rickettsiales	M	Glycosyltransferase like family 2	-	-	-	ko:K20534	-	-	-	-	ko00000,ko01000,ko01005,ko02000	4.D.2.1.9	GT2	-	Glycos_transf_2
F2MM_05785	1234679.BN424_300	4.77e-22	99.8	COG0834@1|root,COG0834@2|Bacteria,1V7CS@1239|Firmicutes,4ISAU@91061|Bacilli,27I3N@186828|Carnobacteriaceae	91061|Bacilli	ET	ET COG0834 ABC-type amino acid transport signal transduction systems, periplasmic component domain	-	-	-	ko:K02029,ko:K02030	-	M00236	-	-	ko00000,ko00002,ko02000	3.A.1.3	-	-	SBP_bac_3
F2MM_05790	86106.I862_06255	1.5e-14	72.4	COG1539@1|root,COG1539@2|Bacteria,1NIXX@1224|Proteobacteria,2UXW2@28211|Alphaproteobacteria,47GMA@766|Rickettsiales	766|Rickettsiales	H	Dihydroneopterin aldolase	folB	-	1.13.11.81,4.1.2.25,5.1.99.8	ko:K01633	ko00790,ko01100,map00790,map01100	M00126,M00840	R03504,R11037,R11073	RC00721,RC00943,RC01479,RC03333,RC03334	ko00000,ko00001,ko00002,ko01000	-	-	-	FolB
F2MM_05795	1177928.TH2_15417	5.85e-26	112.0	COG1729@1|root,COG1729@2|Bacteria,1MUSV@1224|Proteobacteria,2U6ZQ@28211|Alphaproteobacteria,2JS5C@204441|Rhodospirillales	204441|Rhodospirillales	D	Mediates coordination of peptidoglycan synthesis and outer membrane constriction during cell division	cpoB	-	-	-	-	-	-	-	-	-	-	-	TPR_16,TPR_6,TolA_bind_tri
F2MM_05800	86106.I862_03890	0.0	1060.0	COG0495@1|root,COG0495@2|Bacteria,1MV47@1224|Proteobacteria,2TQPK@28211|Alphaproteobacteria,47EWT@766|Rickettsiales	766|Rickettsiales	J	Belongs to the class-I aminoacyl-tRNA synthetase family	leuS	-	6.1.1.4	ko:K01869	ko00970,map00970	M00359,M00360	R03657	RC00055,RC00523	ko00000,ko00001,ko00002,ko01000,ko01007,ko03016,ko03029	-	-	-	Anticodon_1,tRNA-synt_1,tRNA-synt_1_2
F2MM_05825	400682.PAC_15703109	3.36e-23	97.1	COG3243@1|root,2SNZH@2759|Eukaryota,3AM1W@33154|Opisthokonta,3C2Z3@33208|Metazoa	33208|Metazoa	I	Poly-beta-hydroxybutyrate polymerase (PhaC) N-terminus	-	-	-	-	-	-	-	-	-	-	-	-	PhaC_N
F2MM_05830	86106.I862_03265	3.57e-103	318.0	COG3243@1|root,COG3243@2|Bacteria,1MU68@1224|Proteobacteria,2TR7S@28211|Alphaproteobacteria,47EXF@766|Rickettsiales	766|Rickettsiales	I	Poly(3-hydroxyalkanoate) synthetase	phbC	-	-	ko:K03821	ko00650,map00650	-	R04254	RC00004	ko00000,ko00001,ko01000	-	-	-	Abhydrolase_1,PhaC_N
F2MM_05835	716928.AJQT01000045_gene2468	1.77e-23	96.7	COG3243@1|root,COG3243@2|Bacteria,1MU68@1224|Proteobacteria,2TR7S@28211|Alphaproteobacteria,4B84U@82115|Rhizobiaceae	28211|Alphaproteobacteria	I	Poly-beta-hydroxybutyrate polymerase	phbC	GO:0005575,GO:0005622,GO:0005623,GO:0005737,GO:0044424,GO:0044464	-	ko:K03821	ko00650,map00650	-	R04254	RC00004	ko00000,ko00001,ko01000	-	-	-	Abhydrolase_1,PhaC_N
F2MM_05840	86106.I862_03130	1.75e-29	111.0	COG2009@1|root,COG2009@2|Bacteria,1N02N@1224|Proteobacteria,2UC47@28211|Alphaproteobacteria,47FMW@766|Rickettsiales	766|Rickettsiales	C	Succinate dehydrogenase, cytochrome b556 subunit	sdhC	GO:0005575,GO:0005623,GO:0005886,GO:0016020,GO:0044464,GO:0071944	-	ko:K00241	ko00020,ko00190,ko00650,ko00720,ko01100,ko01110,ko01120,ko01130,ko01200,map00020,map00190,map00650,map00720,map01100,map01110,map01120,map01130,map01200	M00009,M00011,M00149,M00173,M00374,M00376	R02164	RC00045	ko00000,ko00001,ko00002	-	-	-	Sdh_cyt
F2MM_05845	1205680.CAKO01000038_gene1923	9.15e-11	62.4	COG2142@1|root,COG2142@2|Bacteria,1MZND@1224|Proteobacteria,2UC3G@28211|Alphaproteobacteria,2JTFI@204441|Rhodospirillales	204441|Rhodospirillales	C	Succinate dehydrogenase, hydrophobic anchor subunit	sdhD	-	-	ko:K00242	ko00020,ko00190,ko00650,ko00720,ko01100,ko01110,ko01120,ko01130,ko01200,map00020,map00190,map00650,map00720,map01100,map01110,map01120,map01130,map01200	M00009,M00011,M00149,M00173	R02164	RC00045	ko00000,ko00001,ko00002	-	-	-	Sdh_cyt
F2MM_05850	86106.I862_03120	0.0	964.0	COG1053@1|root,COG1053@2|Bacteria,1MU5M@1224|Proteobacteria,2TQJA@28211|Alphaproteobacteria,47EUN@766|Rickettsiales	766|Rickettsiales	C	Belongs to the FAD-dependent oxidoreductase 2 family. FRD SDH subfamily	sdhA	-	1.3.5.1,1.3.5.4	ko:K00239	ko00020,ko00190,ko00650,ko00720,ko01100,ko01110,ko01120,ko01130,ko01200,ko05134,map00020,map00190,map00650,map00720,map01100,map01110,map01120,map01130,map01200,map05134	M00009,M00011,M00149,M00173,M00374,M00376	R02164	RC00045	ko00000,ko00001,ko00002,ko01000	-	-	-	FAD_binding_2,Succ_DH_flav_C
F2MM_05865	86106.I862_06060	1.97e-76	238.0	COG0670@1|root,COG0670@2|Bacteria,1MU69@1224|Proteobacteria,2TRSF@28211|Alphaproteobacteria,47F5J@766|Rickettsiales	766|Rickettsiales	S	Belongs to the BI1 family	-	-	-	ko:K06890	-	-	-	-	ko00000	-	-	-	Bax1-I
F2MM_05870	631454.N177_2287	1.99e-72	231.0	COG1187@1|root,COG1187@2|Bacteria,1MUCE@1224|Proteobacteria,2TQP2@28211|Alphaproteobacteria,1JMZT@119043|Rhodobiaceae	28211|Alphaproteobacteria	J	RNA pseudouridylate synthase	rluB	-	5.4.99.22	ko:K06178	-	-	-	-	ko00000,ko01000,ko03009	-	-	-	PseudoU_synth_2,S4
F2MM_05880	86106.I862_01265	4.62e-22	94.7	COG2859@1|root,COG2859@2|Bacteria,1QU0K@1224|Proteobacteria,2U5D2@28211|Alphaproteobacteria,47FIZ@766|Rickettsiales	766|Rickettsiales	S	Protein of unknown function (DUF541)	-	-	-	ko:K09797	-	-	-	-	ko00000	-	-	-	SIMPL
F2MM_05885	592031.GCWU000322_00844	1.65e-26	103.0	COG0802@1|root,COG0802@2|Bacteria,1V6CV@1239|Firmicutes,24MSS@186801|Clostridia,25WM6@186806|Eubacteriaceae	186801|Clostridia	S	Hydrolase, P-loop family	ydiB	-	-	ko:K06925	-	-	-	-	ko00000,ko03016	-	-	-	TsaE
F2MM_05890	1208583.COMX_07805	6.09e-73	225.0	COG0302@1|root,COG0302@2|Bacteria,1MY3N@1224|Proteobacteria,2TSZI@28211|Alphaproteobacteria,2JPKI@204441|Rhodospirillales	204441|Rhodospirillales	H	GTP cyclohydrolase	folE	-	3.5.4.16	ko:K01495	ko00790,ko01100,map00790,map01100	M00126,M00841,M00842,M00843	R00428,R04639,R05046,R05048	RC00263,RC00294,RC00323,RC00945,RC01188	ko00000,ko00001,ko00002,ko01000	-	-	-	GTP_cyclohydroI
F2MM_05895	1268635.Loa_00059	1.19e-12	65.5	COG1373@1|root,COG1373@2|Bacteria,1NQGE@1224|Proteobacteria	1224|Proteobacteria	S	Domain of unknown function (DUF4143)	-	-	-	-	-	-	-	-	-	-	-	-	AAA_14,DUF4143
F2MM_05900	1144888.CM001467_gene914	8.77e-50	170.0	COG1373@1|root,COG1373@2|Bacteria,1NQGE@1224|Proteobacteria	1224|Proteobacteria	S	Domain of unknown function (DUF4143)	-	-	-	-	-	-	-	-	-	-	-	-	AAA_14,DUF4143
F2MM_05905	86106.I862_03710	9.14e-136	407.0	COG0773@1|root,COG0773@2|Bacteria,1MV68@1224|Proteobacteria,2TRT0@28211|Alphaproteobacteria,47EYW@766|Rickettsiales	766|Rickettsiales	M	Belongs to the MurCDEF family	murC	-	6.3.2.8	ko:K01924	ko00471,ko00550,ko01100,map00471,map00550,map01100	-	R03193	RC00064,RC00141	ko00000,ko00001,ko01000,ko01011	-	-	-	Mur_ligase,Mur_ligase_C,Mur_ligase_M,Zn_ribbon_recom
F2MM_05910	86106.I862_03715	1.12e-72	229.0	COG4105@1|root,COG4105@2|Bacteria,1MVS5@1224|Proteobacteria,2TRZ5@28211|Alphaproteobacteria,47FAX@766|Rickettsiales	766|Rickettsiales	M	Part of the outer membrane protein assembly complex, which is involved in assembly and insertion of beta-barrel proteins into the outer membrane	bamD	-	-	ko:K05807	-	-	-	-	ko00000,ko02000	1.B.33.1	-	-	YfiO
F2MM_05925	1236908.wNo_07690	3.84e-22	98.6	COG5362@1|root,COG5410@1|root,COG5362@2|Bacteria,COG5410@2|Bacteria,1NKZK@1224|Proteobacteria,2U0EG@28211|Alphaproteobacteria,47F4A@766|Rickettsiales	766|Rickettsiales	S	hmm tigr01630	-	-	-	-	-	-	-	-	-	-	-	-	Terminase_6C
F2MM_05930	86106.I862_03375	6.6e-26	100.0	COG0006@1|root,COG0006@2|Bacteria	2|Bacteria	E	proline dipeptidase activity	pepP	-	3.4.11.9	ko:K01262,ko:K02027	-	M00207	-	-	ko00000,ko00002,ko01000,ko01002,ko02000	3.A.1.1	-	-	Creatinase_N,Creatinase_N_2,Peptidase_M24,Peptidase_M24_C
F2MM_05945	1088868.CIN_08640	2.04e-45	162.0	COG0006@1|root,COG0006@2|Bacteria,1MUZS@1224|Proteobacteria,2TQXN@28211|Alphaproteobacteria,2JQSS@204441|Rhodospirillales	204441|Rhodospirillales	E	aminopeptidase	-	-	3.4.11.9	ko:K01262	-	-	-	-	ko00000,ko01000,ko01002	-	-	-	Creatinase_N,Creatinase_N_2,Peptidase_M24,Peptidase_M24_C
F2MM_05950	86106.I862_00290	1.69e-174	494.0	COG1005@1|root,COG1005@2|Bacteria,1MU2R@1224|Proteobacteria,2TS09@28211|Alphaproteobacteria,47EYG@766|Rickettsiales	766|Rickettsiales	C	NDH-1 shuttles electrons from NADH, via FMN and iron- sulfur (Fe-S) centers, to quinones in the respiratory chain. The immediate electron acceptor for the enzyme in this species is believed to be ubiquinone. Couples the redox reaction to proton translocation (for every two electrons transferred, four hydrogen ions are translocated across the cytoplasmic membrane), and thus conserves the redox ene…	nuoH	-	1.6.5.3	ko:K00337	ko00190,ko01100,map00190,map01100	M00144	R11945	RC00061	ko00000,ko00001,ko00002,ko01000	3.D.1	-	-	NADHdh
F2MM_05955	86106.I862_05560	4.98e-188	549.0	COG1132@1|root,COG1132@2|Bacteria,1MUBM@1224|Proteobacteria,2TQMR@28211|Alphaproteobacteria,47EVM@766|Rickettsiales	766|Rickettsiales	V	Part of an ABC transporter complex. Transmembrane domains (TMD) form a pore in the inner membrane and the ATP- binding domain (NBD) is responsible for energy generation (By similarity)	msbA2	-	-	ko:K06147	-	-	-	-	ko00000,ko02000	3.A.1.106,3.A.1.109,3.A.1.21	-	-	ABC_membrane,ABC_tran
F2MM_05960	86106.I862_05555	1e-134	404.0	COG0265@1|root,COG0265@2|Bacteria,1MU63@1224|Proteobacteria,2TQPZ@28211|Alphaproteobacteria,47F2S@766|Rickettsiales	766|Rickettsiales	M	Belongs to the peptidase S1C family	htrA	GO:0003674,GO:0003824,GO:0004175,GO:0004252,GO:0005575,GO:0005623,GO:0006508,GO:0006807,GO:0008150,GO:0008152,GO:0008233,GO:0008236,GO:0016787,GO:0017171,GO:0019538,GO:0030288,GO:0030313,GO:0031975,GO:0042597,GO:0043170,GO:0044238,GO:0044464,GO:0070011,GO:0071704,GO:0140096,GO:1901564	3.4.21.107	ko:K04771	ko01503,ko02020,map01503,map02020	M00728	-	-	ko00000,ko00001,ko00002,ko01000,ko01002,ko03110	-	-	-	PDZ_2,Trypsin_2
F2MM_05965	86106.I862_07595	2.27e-63	212.0	COG1044@1|root,COG1044@2|Bacteria,1MUX6@1224|Proteobacteria,2TS8U@28211|Alphaproteobacteria,47F51@766|Rickettsiales	766|Rickettsiales	M	Catalyzes the N-acylation of UDP-3-O-acylglucosamine using 3-hydroxyacyl-ACP as the acyl donor. Is involved in the biosynthesis of lipid A, a phosphorylated glycolipid that anchors the lipopolysaccharide to the outer membrane of the cell	lpxD	-	2.3.1.191	ko:K02536	ko00540,ko01100,map00540,map01100	M00060	R04550	RC00039,RC00166	ko00000,ko00001,ko00002,ko01000,ko01005	-	-	-	Hexapep,Hexapep_2,LpxD
F2MM_05970	86106.I862_07600	4.17e-51	167.0	COG0764@1|root,COG0764@2|Bacteria,1RH2T@1224|Proteobacteria,2U7G4@28211|Alphaproteobacteria,47FD7@766|Rickettsiales	766|Rickettsiales	I	Involved in unsaturated fatty acids biosynthesis. Catalyzes the dehydration of short chain beta-hydroxyacyl-ACPs and long chain saturated and unsaturated beta-hydroxyacyl-ACPs	fabZ	-	4.2.1.59	ko:K02372	ko00061,ko00780,ko01100,ko01212,map00061,map00780,map01100,map01212	M00083,M00572	R04428,R04535,R04537,R04544,R04568,R04954,R04965,R07764,R10117,R10121	RC00831,RC01095	ko00000,ko00001,ko00002,ko01000,ko01004	-	-	-	FabA
F2MM_05975	1380394.JADL01000005_gene5528	1.59e-61	202.0	COG1043@1|root,COG1043@2|Bacteria,1MUHQ@1224|Proteobacteria,2TRK9@28211|Alphaproteobacteria,2JPHM@204441|Rhodospirillales	204441|Rhodospirillales	I	Involved in the biosynthesis of lipid A, a phosphorylated glycolipid that anchors the lipopolysaccharide to the outer membrane of the cell	lpxA	-	2.3.1.129	ko:K00677	ko00540,ko01100,ko01503,map00540,map01100,map01503	M00060	R04567	RC00039,RC00055	ko00000,ko00001,ko00002,ko01000,ko01005	-	-	-	Acetyltransf_11,Hexapep,Hexapep_2
F2MM_05980	86106.I862_07610	2.59e-101	304.0	COG3494@1|root,COG3494@2|Bacteria,1MWTH@1224|Proteobacteria,2U4AB@28211|Alphaproteobacteria,47GRB@766|Rickettsiales	766|Rickettsiales	S	Protein of unknown function (DUF1009)	-	-	-	ko:K09949	-	-	-	-	ko00000	-	-	-	DUF1009
F2MM_05985	86106.I862_01895	1.03e-36	125.0	COG0361@1|root,COG0361@2|Bacteria,1MZFU@1224|Proteobacteria,2UBRU@28211|Alphaproteobacteria,47FN6@766|Rickettsiales	766|Rickettsiales	J	One of the essential components for the initiation of protein synthesis. Stabilizes the binding of IF-2 and IF-3 on the 30S subunit to which N-formylmethionyl-tRNA(fMet) subsequently binds. Helps modulate mRNA selection, yielding the 30S pre- initiation complex (PIC). Upon addition of the 50S ribosomal subunit IF-1, IF-2 and IF-3 are released leaving the mature 70S translation initation complex	infA	-	-	ko:K02518	-	-	-	-	ko00000,ko03012	-	-	-	eIF-1a
F2MM_05990	190650.CC_2342	2.46e-59	191.0	COG0424@1|root,COG0424@2|Bacteria,1RH6H@1224|Proteobacteria,2TSS5@28211|Alphaproteobacteria,2KGHH@204458|Caulobacterales	204458|Caulobacterales	D	Maf-like protein	-	-	-	ko:K06287	-	-	-	-	ko00000	-	-	-	Maf
F2MM_05995	86106.I862_02290	3.15e-77	243.0	COG1291@1|root,COG1291@2|Bacteria,1MXK3@1224|Proteobacteria,2TR5A@28211|Alphaproteobacteria,47F55@766|Rickettsiales	28211|Alphaproteobacteria	N	MotA/TolQ/ExbB proton channel family	motA	-	-	ko:K02556	ko02020,ko02030,ko02040,map02020,map02030,map02040	-	-	-	ko00000,ko00001,ko02000,ko02035	1.A.30.1	-	-	MotA_ExbB
F2MM_06000	86106.I862_02285	9.35e-88	271.0	COG1360@1|root,COG1360@2|Bacteria,1MW1Y@1224|Proteobacteria,2TTW2@28211|Alphaproteobacteria,47FAY@766|Rickettsiales	766|Rickettsiales	N	Membrane MotB of proton-channel complex MotA/MotB	-	-	-	ko:K02557	ko02030,ko02040,map02030,map02040	-	-	-	ko00000,ko00001,ko02000,ko02035	1.A.30.1	-	-	MotB_plug,OmpA
F2MM_06010	1121374.KB891590_gene1715	3.37e-28	110.0	COG0431@1|root,COG0431@2|Bacteria,1RH7F@1224|Proteobacteria,1T04E@1236|Gammaproteobacteria	1236|Gammaproteobacteria	S	NAD(P)H-dependent FMN reductase	-	-	-	ko:K19784	-	-	-	-	ko00000	-	-	-	FMN_red
F2MM_06025	334545.CCMG01000017_gene1363	5.45e-16	77.0	COG0606@1|root,COG0606@2|Bacteria,1MU4R@1224|Proteobacteria,2TQU6@28211|Alphaproteobacteria,47EUA@766|Rickettsiales	766|Rickettsiales	O	Magnesium chelatase, subunit ChlI C-terminal	-	-	-	ko:K07391	-	-	-	-	ko00000	-	-	-	ChlI,Mg_chelatase,Mg_chelatase_C
F2MM_06045	244581.IM40_01010	2.52e-124	370.0	COG0624@1|root,COG0624@2|Bacteria,1MW6G@1224|Proteobacteria,2TT0J@28211|Alphaproteobacteria,47EZB@766|Rickettsiales	766|Rickettsiales	E	Catalyzes the hydrolysis of N-succinyl-L,L- diaminopimelic acid (SDAP), forming succinate and LL-2,6- diaminoheptanedioate (DAP), an intermediate involved in the bacterial biosynthesis of lysine and meso-diaminopimelic acid, an essential component of bacterial cell walls	dapE	-	3.5.1.18	ko:K01439	ko00300,ko01100,ko01120,ko01230,map00300,map01100,map01120,map01230	M00016	R02734	RC00064,RC00090	ko00000,ko00001,ko00002,ko01000	-	-	-	M20_dimer,Peptidase_M20
F2MM_06050	86106.I862_01545	7.35e-200	568.0	COG0008@1|root,COG0008@2|Bacteria,1MUCR@1224|Proteobacteria,2TRCI@28211|Alphaproteobacteria,47F2V@766|Rickettsiales	766|Rickettsiales	J	Catalyzes the attachment of glutamate to tRNA(Glu) in a two-step reaction glutamate is first activated by ATP to form Glu-AMP and then transferred to the acceptor end of tRNA(Glu)	gltX1	-	6.1.1.17	ko:K01885	ko00860,ko00970,ko01100,ko01110,ko01120,map00860,map00970,map01100,map01110,map01120	M00121,M00359,M00360	R05578	RC00055,RC00523	ko00000,ko00001,ko00002,ko01000,ko01007,ko02048,ko03016	-	-	-	tRNA-synt_1c
F2MM_06060	86106.I862_02605	8.7e-131	394.0	COG1109@1|root,COG1109@2|Bacteria,1MUA5@1224|Proteobacteria,2TRIJ@28211|Alphaproteobacteria,47ET0@766|Rickettsiales	766|Rickettsiales	G	Phosphoglucomutase/phosphomannomutase, alpha/beta/alpha domain II	exoC	-	5.4.2.8	ko:K01840	ko00051,ko00520,ko01100,ko01110,ko01130,map00051,map00520,map01100,map01110,map01130	M00114	R01818	RC00408	ko00000,ko00001,ko00002,ko01000	-	-	-	PGM_PMM_I,PGM_PMM_II,PGM_PMM_III,PGM_PMM_IV
F2MM_06065	86106.I862_02865	0.0	949.0	COG0280@1|root,COG0281@1|root,COG0280@2|Bacteria,COG0281@2|Bacteria,1MU0A@1224|Proteobacteria,2TQJT@28211|Alphaproteobacteria,47EXX@766|Rickettsiales	766|Rickettsiales	C	Malic enzyme	maeB	-	1.1.1.40	ko:K00029	ko00620,ko00710,ko01100,ko01120,ko01200,map00620,map00710,map01100,map01120,map01200	M00169,M00172	R00216	RC00105	ko00000,ko00001,ko00002,ko01000	-	-	-	Malic_M,PTA_PTB,malic
F2MM_06070	86106.I862_03430	5.49e-98	298.0	COG0861@1|root,COG0861@2|Bacteria,1MUNR@1224|Proteobacteria,2TRRX@28211|Alphaproteobacteria,47ETN@766|Rickettsiales	766|Rickettsiales	P	COG0861 Membrane protein TerC, possibly involved in tellurium resistance	terC	-	-	ko:K05794	-	-	-	-	ko00000	-	-	-	TerC
F2MM_06085	1385420.FRA_50c14610	1.04e-48	164.0	COG3177@1|root,COG3177@2|Bacteria,1MV69@1224|Proteobacteria,1RRCR@1236|Gammaproteobacteria,4611I@72273|Thiotrichales	72273|Thiotrichales	S	Adenylyltransferase that mediates the addition of adenosine 5'-monophosphate (AMP) to specific residues of target proteins	-	-	-	-	-	-	-	-	-	-	-	-	Fic,Fic_N
F2MM_06095	1385420.FRA_50c14610	1.32e-22	95.9	COG3177@1|root,COG3177@2|Bacteria,1MV69@1224|Proteobacteria,1RRCR@1236|Gammaproteobacteria,4611I@72273|Thiotrichales	72273|Thiotrichales	S	Adenylyltransferase that mediates the addition of adenosine 5'-monophosphate (AMP) to specific residues of target proteins	-	-	-	-	-	-	-	-	-	-	-	-	Fic,Fic_N
F2MM_06100	86106.I862_00345	0.0	1120.0	COG0542@1|root,COG0542@2|Bacteria,1MURH@1224|Proteobacteria,2TRKI@28211|Alphaproteobacteria,47EVZ@766|Rickettsiales	766|Rickettsiales	O	Part of a stress-induced multi-chaperone system, it is involved in the recovery of the cell from heat-induced damage, in cooperation with DnaK, DnaJ and GrpE	clpB	-	-	ko:K03695	ko04213,map04213	-	-	-	ko00000,ko00001,ko03110	-	-	-	AAA,AAA_2,ClpB_D2-small,Clp_N
F2MM_06105	452471.Aasi_0285	1.61e-35	127.0	COG4912@1|root,COG4912@2|Bacteria,4NKBS@976|Bacteroidetes,47NRV@768503|Cytophagia	976|Bacteroidetes	L	DNA alkylation repair enzyme	-	-	-	-	-	-	-	-	-	-	-	-	DNA_alkylation
F2MM_06140	684719.HIMB114_00011850	1.19e-20	87.8	COG3088@1|root,COG3088@2|Bacteria,1MZZ5@1224|Proteobacteria,2U96P@28211|Alphaproteobacteria,4BQI7@82117|unclassified Alphaproteobacteria	28211|Alphaproteobacteria	O	subunit of a heme lyase	cycL	-	-	ko:K02200	-	-	-	-	ko00000	-	-	-	CcmH
F2MM_06145	1528098.NOVO_07225	1.53e-190	543.0	COG1157@1|root,COG1157@2|Bacteria,1MUH6@1224|Proteobacteria,2TRXU@28211|Alphaproteobacteria,47EUF@766|Rickettsiales	766|Rickettsiales	NU	ATP synthase alpha/beta family, nucleotide-binding domain	fliI	-	3.6.3.14	ko:K02412	ko02040,map02040	-	-	-	ko00000,ko00001,ko01000,ko02035,ko02044	3.A.6.2,3.A.6.3	-	-	ATP-synt_ab,ATP-synt_ab_N
F2MM_06150	86106.I862_00820	0.0	973.0	COG0013@1|root,COG0013@2|Bacteria,1MU9A@1224|Proteobacteria,2TQV4@28211|Alphaproteobacteria,47EUQ@766|Rickettsiales	766|Rickettsiales	J	Catalyzes the attachment of alanine to tRNA(Ala) in a two-step reaction alanine is first activated by ATP to form Ala- AMP and then transferred to the acceptor end of tRNA(Ala). Also edits incorrectly charged Ser-tRNA(Ala) and Gly-tRNA(Ala) via its editing domain	alaS	-	6.1.1.7	ko:K01872	ko00970,map00970	M00359,M00360	R03038	RC00055,RC00523	ko00000,ko00001,ko00002,ko01000,ko01007,ko03016	-	-	-	DHHA1,tRNA-synt_2c,tRNA_SAD
F2MM_06155	86106.I862_03965	6.64e-225	649.0	COG0272@1|root,COG0272@2|Bacteria,1MV3R@1224|Proteobacteria,2TRHK@28211|Alphaproteobacteria,47EZY@766|Rickettsiales	766|Rickettsiales	L	DNA ligase that catalyzes the formation of phosphodiester linkages between 5'-phosphoryl and 3'-hydroxyl groups in double-stranded DNA using NAD as a coenzyme and as the energy source for the reaction. It is essential for DNA replication and repair of damaged DNA	ligA	-	6.5.1.2	ko:K01972	ko03030,ko03410,ko03420,ko03430,map03030,map03410,map03420,map03430	-	R00382	RC00005	ko00000,ko00001,ko01000,ko03032,ko03400	-	-	-	BRCT,DNA_ligase_OB,DNA_ligase_ZBD,DNA_ligase_aden,HHH_2
F2MM_06165	86106.I862_03940	2.18e-264	736.0	COG0056@1|root,COG0056@2|Bacteria,1MUG7@1224|Proteobacteria,2TQYK@28211|Alphaproteobacteria,47F0F@766|Rickettsiales	766|Rickettsiales	F	Produces ATP from ADP in the presence of a proton gradient across the membrane. The alpha chain is a regulatory subunit	atpA	-	3.6.3.14	ko:K02111	ko00190,ko00195,ko01100,map00190,map00195,map01100	M00157	-	-	ko00000,ko00001,ko00002,ko00194,ko01000	3.A.2.1	-	-	ATP-synt_ab,ATP-synt_ab_C,ATP-synt_ab_N
F2MM_06170	1528098.NOVO_02885	3.14e-69	223.0	COG0224@1|root,COG0224@2|Bacteria,1MU28@1224|Proteobacteria,2TR11@28211|Alphaproteobacteria,47F6G@766|Rickettsiales	766|Rickettsiales	C	Produces ATP from ADP in the presence of a proton gradient across the membrane. The gamma chain is believed to be important in regulating ATPase activity and the flow of protons through the CF(0) complex	atpG	-	-	ko:K02115	ko00190,ko00195,ko01100,map00190,map00195,map01100	M00157	-	-	ko00000,ko00001,ko00002,ko00194	3.A.2.1	-	-	ATP-synt
F2MM_06175	86106.I862_03925	1.52e-272	753.0	COG0055@1|root,COG0055@2|Bacteria,1MUFU@1224|Proteobacteria,2TRGP@28211|Alphaproteobacteria,47ETU@766|Rickettsiales	766|Rickettsiales	F	Produces ATP from ADP in the presence of a proton gradient across the membrane. The catalytic sites are hosted primarily by the beta subunits	atpD	-	3.6.3.14	ko:K02112	ko00190,ko00195,ko01100,map00190,map00195,map01100	M00157	-	-	ko00000,ko00001,ko00002,ko00194,ko01000	3.A.2.1	-	-	ATP-synt_ab,ATP-synt_ab_N
F2MM_06180	391165.GbCGDNIH1_2055	5.64e-13	66.6	COG0355@1|root,COG0355@2|Bacteria,1RHE4@1224|Proteobacteria,2UBXX@28211|Alphaproteobacteria,2JTEK@204441|Rhodospirillales	204441|Rhodospirillales	C	Produces ATP from ADP in the presence of a proton gradient across the membrane	atpC	-	-	ko:K02114	ko00190,ko00195,ko01100,map00190,map00195,map01100	M00157	-	-	ko00000,ko00001,ko00002,ko00194	3.A.2.1	-	-	ATP-synt_DE_N
F2MM_06220	86106.I862_02515	1.74e-22	88.2	COG2975@1|root,COG2975@2|Bacteria,1N7C1@1224|Proteobacteria,2UFQS@28211|Alphaproteobacteria,47FKN@766|Rickettsiales	766|Rickettsiales	S	Iron-sulphur cluster assembly	-	-	-	-	-	-	-	-	-	-	-	-	Fe-S_assembly
F2MM_06225	86106.I862_06195	1.42e-134	392.0	COG1186@1|root,COG1186@2|Bacteria,1MUAW@1224|Proteobacteria,2TR9V@28211|Alphaproteobacteria,47EUM@766|Rickettsiales	766|Rickettsiales	J	Peptide chain release factor 2 directs the termination of translation in response to the peptide chain termination codons UGA and UAA	prfB	-	-	ko:K02836	-	-	-	-	ko00000,ko03012	-	-	-	PCRF,RF-1
F2MM_06230	1382306.JNIM01000001_gene1635	4.45e-188	538.0	COG0766@1|root,COG0766@2|Bacteria,2G666@200795|Chloroflexi	200795|Chloroflexi	M	Cell wall formation. Adds enolpyruvyl to UDP-N- acetylglucosamine	murA	-	2.5.1.7	ko:K00790	ko00520,ko00550,ko01100,map00520,map00550,map01100	-	R00660	RC00350	ko00000,ko00001,ko01000,ko01011	-	-	-	EPSP_synthase
F2MM_06235	86106.I862_03295	9.43e-101	304.0	COG0341@1|root,COG0341@2|Bacteria,1MU74@1224|Proteobacteria,2TSFW@28211|Alphaproteobacteria,47F5C@766|Rickettsiales	766|Rickettsiales	U	Part of the Sec protein translocase complex. Interacts with the SecYEG preprotein conducting channel. SecDF uses the proton motive force (PMF) to complete protein translocation after the ATP-dependent function of SecA	secF	-	-	ko:K03074	ko03060,ko03070,map03060,map03070	M00335	-	-	ko00000,ko00001,ko00002,ko02044	2.A.6.4,3.A.5.2,3.A.5.7	-	-	SecD_SecF,Sec_GG
F2MM_06240	86106.I862_02560	1e-222	644.0	COG1530@1|root,COG1530@2|Bacteria,1MV65@1224|Proteobacteria,2TRX2@28211|Alphaproteobacteria,47EZK@766|Rickettsiales	766|Rickettsiales	J	Ribonucleases G and E	rne	-	3.1.26.12	ko:K08300	ko03018,map03018	M00394	-	-	ko00000,ko00001,ko00002,ko01000,ko03009,ko03019	-	-	-	RNase_E_G,S1
F2MM_06245	86106.I862_02555	1.18e-263	741.0	COG1132@1|root,COG1132@2|Bacteria,1MUBM@1224|Proteobacteria,2TQMR@28211|Alphaproteobacteria,47ET8@766|Rickettsiales	766|Rickettsiales	V	COG1132 ABC-type multidrug transport system, ATPase and permease components	msbA1	-	-	ko:K02021,ko:K11085	ko02010,map02010	-	-	-	ko00000,ko00001,ko01000,ko02000	3.A.1.106,3.A.1.110,3.A.1.112,3.A.1.113,3.A.1.117,3.A.1.21	-	-	ABC_membrane,ABC_tran
F2MM_06250	86106.I862_00455	9.44e-96	294.0	COG0348@1|root,COG0348@2|Bacteria,1MVFY@1224|Proteobacteria,2TRYB@28211|Alphaproteobacteria	28211|Alphaproteobacteria	C	Cytochrome c oxidase accessory protein	ccoG	GO:0005575,GO:0005623,GO:0005886,GO:0016020,GO:0044464,GO:0071944	-	-	-	-	-	-	-	-	-	-	Fer4_18,Fer4_5,FixG_C
F2MM_06255	582899.Hden_2046	2.43e-26	112.0	COG0348@1|root,COG0348@2|Bacteria,1MVFY@1224|Proteobacteria,2TRYB@28211|Alphaproteobacteria,3N88Z@45401|Hyphomicrobiaceae	28211|Alphaproteobacteria	C	Cytochrome C oxidase accessory protein CcoG	ccoG	GO:0005575,GO:0005623,GO:0005886,GO:0016020,GO:0044464,GO:0071944	-	-	-	-	-	-	-	-	-	-	Fer4_18,Fer4_5,FixG_C
F2MM_06275	86106.I862_05930	2.29e-67	210.0	COG0703@1|root,COG0703@2|Bacteria,1MUFJ@1224|Proteobacteria,2U76C@28211|Alphaproteobacteria,47FCV@766|Rickettsiales	766|Rickettsiales	F	Catalyzes the specific phosphorylation of the 3-hydroxyl group of shikimic acid using ATP as a cosubstrate	aroK	-	2.7.1.71	ko:K00891	ko00400,ko01100,ko01110,ko01130,ko01230,map00400,map01100,map01110,map01130,map01230	M00022	R02412	RC00002,RC00078	ko00000,ko00001,ko00002,ko01000	-	-	-	SKI
F2MM_06280	86106.I862_05675	1.8e-256	725.0	COG0326@1|root,COG0326@2|Bacteria,1MUUE@1224|Proteobacteria,2TQRS@28211|Alphaproteobacteria,47EVC@766|Rickettsiales	766|Rickettsiales	F	Molecular chaperone. Has ATPase activity	htpG	-	-	ko:K04079	ko04141,ko04151,ko04217,ko04612,ko04621,ko04626,ko04657,ko04659,ko04914,ko04915,ko05200,ko05215,ko05418,map04141,map04151,map04217,map04612,map04621,map04626,map04657,map04659,map04914,map04915,map05200,map05215,map05418	-	-	-	ko00000,ko00001,ko01009,ko03029,ko03051,ko03110,ko04131,ko04147	-	-	-	HATPase_c_3,HSP90
F2MM_06295	86106.I862_05465	1.51e-110	336.0	COG0126@1|root,COG0126@2|Bacteria,1MUNU@1224|Proteobacteria,2TSKQ@28211|Alphaproteobacteria,47EUC@766|Rickettsiales	766|Rickettsiales	F	Belongs to the phosphoglycerate kinase family	pgk	-	2.7.2.3	ko:K00927	ko00010,ko00710,ko01100,ko01110,ko01120,ko01130,ko01200,ko01230,map00010,map00710,map01100,map01110,map01120,map01130,map01200,map01230	M00001,M00002,M00003,M00165,M00166,M00308,M00552	R01512	RC00002,RC00043	ko00000,ko00001,ko00002,ko01000,ko04147	-	-	-	PGK
F2MM_06300	86106.I862_05460	5.34e-121	358.0	COG0057@1|root,COG0057@2|Bacteria,1MU93@1224|Proteobacteria,2TR6E@28211|Alphaproteobacteria,47EZ9@766|Rickettsiales	766|Rickettsiales	G	Belongs to the glyceraldehyde-3-phosphate dehydrogenase family	gap	-	1.2.1.12	ko:K00134	ko00010,ko00710,ko01100,ko01110,ko01120,ko01130,ko01200,ko01230,ko04066,ko05010,map00010,map00710,map01100,map01110,map01120,map01130,map01200,map01230,map04066,map05010	M00001,M00002,M00003,M00165,M00166,M00308,M00552	R01061	RC00149	ko00000,ko00001,ko00002,ko01000,ko04131,ko04147	-	-	-	Gp_dh_C,Gp_dh_N
F2MM_06305	86106.I862_00280	2.04e-201	569.0	COG0304@1|root,COG0304@2|Bacteria,1MU1X@1224|Proteobacteria,2TR32@28211|Alphaproteobacteria,47F0E@766|Rickettsiales	766|Rickettsiales	I	Catalyzes the condensation reaction of fatty acid synthesis by the addition to an acyl acceptor of two carbons from malonyl-ACP	fabF	-	2.3.1.179	ko:K09458	ko00061,ko00780,ko01100,ko01212,map00061,map00780,map01100,map01212	M00083,M00572	R04355,R04726,R04952,R04957,R04960,R04963,R04968,R07762,R10115,R10119	RC00039,RC02728,RC02729,RC02888	ko00000,ko00001,ko00002,ko01000,ko01004	-	-	-	Ketoacyl-synt_C,ketoacyl-synt
F2MM_06310	240292.Ava_3647	5.02e-17	76.6	COG0236@1|root,COG0236@2|Bacteria,1G9GC@1117|Cyanobacteria,1HP8R@1161|Nostocales	1117|Cyanobacteria	IQ	Carrier of the growing fatty acid chain in fatty acid biosynthesis	acpP	GO:0000035,GO:0000036,GO:0003674,GO:0005488,GO:0005575,GO:0005622,GO:0005623,GO:0005737,GO:0005829,GO:0005975,GO:0006082,GO:0006629,GO:0006631,GO:0006633,GO:0006643,GO:0006644,GO:0006664,GO:0006793,GO:0006796,GO:0008150,GO:0008152,GO:0008610,GO:0008654,GO:0009058,GO:0009245,GO:0009247,GO:0009311,GO:0009312,GO:0009987,GO:0016051,GO:0016053,GO:0019637,GO:0019752,GO:0019842,GO:0031177,GO:0032787,GO:…	-	ko:K02078	-	-	-	-	ko00000,ko00001	-	-	-	PP-binding
F2MM_06315	292805.Wbm0488	5.48e-23	97.1	COG2840@1|root,COG2840@2|Bacteria,1RH34@1224|Proteobacteria,2UCM1@28211|Alphaproteobacteria,47FSV@766|Rickettsiales	766|Rickettsiales	S	Smr domain	-	-	-	-	-	-	-	-	-	-	-	-	Smr
F2MM_06335	86106.I862_06945	0.0	1012.0	COG0187@1|root,COG0187@2|Bacteria,1MVKT@1224|Proteobacteria,2TRBK@28211|Alphaproteobacteria,47EU2@766|Rickettsiales	766|Rickettsiales	L	A type II topoisomerase that negatively supercoils closed circular double-stranded (ds) DNA in an ATP-dependent manner to modulate DNA topology and maintain chromosomes in an underwound state. Negative supercoiling favors strand separation, and DNA replication, transcription, recombination and repair, all of which involve strand separation. Also able to catalyze the interconversion of other topol…	gyrB	-	5.99.1.3	ko:K02470	-	-	-	-	ko00000,ko01000,ko03032,ko03400	-	-	-	DNA_gyraseB,DNA_gyraseB_C,HATPase_c,Toprim
F2MM_06350	862517.HMPREF9225_1740	9.83e-23	94.4	COG0572@1|root,COG0572@2|Bacteria,1TQ4V@1239|Firmicutes,24850@186801|Clostridia,22H8Q@1570339|Peptoniphilaceae	186801|Clostridia	F	uridine kinase	udk	-	2.7.1.48	ko:K00876	ko00240,ko00983,ko01100,map00240,map00983,map01100	-	R00513,R00516,R00517,R00962,R00964,R00967,R00968,R00970,R01548,R01549,R01880,R02091,R02096,R02097,R02327,R02332,R02371,R02372,R08232	RC00002,RC00017	ko00000,ko00001,ko01000	-	-	-	PRK
F2MM_06355	471881.PROPEN_04741	1.24e-10	60.5	COG0572@1|root,COG0572@2|Bacteria,1MWCH@1224|Proteobacteria,1RNZG@1236|Gammaproteobacteria,3Z1ZB@583|Proteus	1236|Gammaproteobacteria	F	Phosphoribulokinase / Uridine kinase family	udk	GO:0003674,GO:0003824,GO:0004849,GO:0005575,GO:0005622,GO:0005623,GO:0005737,GO:0005829,GO:0006139,GO:0006206,GO:0006213,GO:0006220,GO:0006221,GO:0006222,GO:0006725,GO:0006753,GO:0006793,GO:0006796,GO:0006807,GO:0008150,GO:0008152,GO:0008655,GO:0009058,GO:0009112,GO:0009116,GO:0009117,GO:0009119,GO:0009123,GO:0009124,GO:0009129,GO:0009130,GO:0009156,GO:0009161,GO:0009163,GO:0009165,GO:0009173,GO:…	2.7.1.19,2.7.1.48	ko:K00855,ko:K00876	ko00240,ko00710,ko00983,ko01100,ko01120,ko01200,map00240,map00710,map00983,map01100,map01120,map01200	M00165,M00166	R00513,R00516,R00517,R00962,R00964,R00967,R00968,R00970,R01523,R01548,R01549,R01880,R02091,R02096,R02097,R02327,R02332,R02371,R02372,R08232	RC00002,RC00017	ko00000,ko00001,ko00002,ko01000	-	-	iSBO_1134.SBO_0893	PRK
F2MM_06380	86106.I862_02440	1.76e-49	169.0	COG1028@1|root,COG1028@2|Bacteria,1MUUV@1224|Proteobacteria,2TR0A@28211|Alphaproteobacteria,47FCP@766|Rickettsiales	766|Rickettsiales	IQ	Dehydrogenase	ptr1	-	-	-	-	-	-	-	-	-	-	-	adh_short,adh_short_C2
F2MM_06385	86106.I862_02435	8.39e-223	636.0	COG0475@1|root,COG1226@1|root,COG0475@2|Bacteria,COG1226@2|Bacteria,1MV34@1224|Proteobacteria,2TRC5@28211|Alphaproteobacteria,47EWQ@766|Rickettsiales	766|Rickettsiales	P	Belongs to the monovalent cation proton antiporter 2 (CPA2) transporter (TC 2.A.37) family	kefB	-	-	ko:K03455	-	-	-	-	ko00000	2.A.37	-	-	Na_H_Exchanger,TrkA_N
F2MM_06390	86106.I862_07240	2.25e-126	376.0	COG3004@1|root,COG3004@2|Bacteria,1MW15@1224|Proteobacteria,2TSI5@28211|Alphaproteobacteria,47F4H@766|Rickettsiales	28211|Alphaproteobacteria	P	Na( ) H( ) antiporter that extrudes sodium in exchange for external protons	nhaA	-	-	ko:K03313	-	-	-	-	ko00000,ko02000	2.A.33.1	-	-	Na_H_antiport_1
F2MM_06395	86106.I862_07245	8.94e-140	412.0	COG4591@1|root,COG4591@2|Bacteria,1MVV7@1224|Proteobacteria,2TRBX@28211|Alphaproteobacteria,47EU5@766|Rickettsiales	766|Rickettsiales	M	Lipoprotein releasing system transmembrane protein	lolC	-	-	ko:K09808	ko02010,map02010	M00255	-	-	ko00000,ko00001,ko00002,ko02000	3.A.1.125	-	-	FtsX,MacB_PCD
F2MM_06400	86106.I862_07250	1.78e-178	510.0	COG0162@1|root,COG0162@2|Bacteria,1MVUQ@1224|Proteobacteria,2TQPA@28211|Alphaproteobacteria,47EVX@766|Rickettsiales	766|Rickettsiales	J	Catalyzes the attachment of tyrosine to tRNA(Tyr) in a two-step reaction tyrosine is first activated by ATP to form Tyr- AMP and then transferred to the acceptor end of tRNA(Tyr)	tyrS	-	6.1.1.1	ko:K01866	ko00970,map00970	M00359,M00360	R02918	RC00055,RC00523	ko00000,ko00001,ko00002,ko01000,ko01007,ko03016,ko03029	-	-	-	S4,tRNA-synt_1b
F2MM_06405	523791.Kkor_0725	4.21e-86	265.0	COG0780@1|root,COG2904@1|root,COG0780@2|Bacteria,COG2904@2|Bacteria,1MW0M@1224|Proteobacteria,1RNXM@1236|Gammaproteobacteria,1XHXB@135619|Oceanospirillales	135619|Oceanospirillales	S	Catalyzes the NADPH-dependent reduction of 7-cyano-7- deazaguanine (preQ0) to 7-aminomethyl-7-deazaguanine (preQ1)	queF	-	1.7.1.13	ko:K06879	ko00790,ko01100,map00790,map01100	-	R07605	RC01875	ko00000,ko00001,ko01000,ko03016	-	-	-	QueF,QueF_N
F2MM_06410	86106.I862_03620	1.47e-133	395.0	COG1706@1|root,COG1706@2|Bacteria,1MVKW@1224|Proteobacteria,2TQNX@28211|Alphaproteobacteria,47F13@766|Rickettsiales	766|Rickettsiales	N	Assembles around the rod to form the L-ring and probably protects the motor basal body from shearing forces during rotation	flgI	-	-	ko:K02394	ko02040,map02040	-	-	-	ko00000,ko00001,ko02035	-	-	-	FlgI
F2MM_06450	336407.RBE_0383	7.6e-44	154.0	COG1373@1|root,COG1373@2|Bacteria,1NQGE@1224|Proteobacteria	1224|Proteobacteria	S	Domain of unknown function (DUF4143)	-	-	-	-	-	-	-	-	-	-	-	-	AAA_14,DUF4143
F2MM_06455	272123.Anacy_2515	2.12e-21	95.9	COG3039@1|root,COG3039@2|Bacteria,1G1EK@1117|Cyanobacteria,1HNK2@1161|Nostocales	1117|Cyanobacteria	L	Transposase DDE domain	-	-	-	-	-	-	-	-	-	-	-	-	DDE_Tnp_1_3
F2MM_06465	679935.Alfi_1746	1.19e-52	177.0	COG0149@1|root,COG0149@2|Bacteria,4NE2F@976|Bacteroidetes,2FNEK@200643|Bacteroidia,22UAZ@171550|Rikenellaceae	976|Bacteroidetes	G	Involved in the gluconeogenesis. Catalyzes stereospecifically the conversion of dihydroxyacetone phosphate (DHAP) to D-glyceraldehyde-3-phosphate (G3P)	tpiA	-	5.3.1.1	ko:K01803	ko00010,ko00051,ko00562,ko00710,ko01100,ko01110,ko01120,ko01130,ko01200,ko01230,map00010,map00051,map00562,map00710,map01100,map01110,map01120,map01130,map01200,map01230	M00001,M00002,M00003	R01015	RC00423	ko00000,ko00001,ko00002,ko01000,ko04147	-	-	-	TIM
F2MM_06470	86106.I862_03155	2.52e-122	369.0	COG1322@1|root,COG1322@2|Bacteria,1MWHV@1224|Proteobacteria	1224|Proteobacteria	D	Protein conserved in bacteria	rmuC	-	-	ko:K09760	-	-	-	-	ko00000	-	-	-	RmuC
F2MM_06475	86106.I862_06310	9.44e-113	329.0	COG2945@1|root,COG2945@2|Bacteria,1MUDY@1224|Proteobacteria,2TRMI@28211|Alphaproteobacteria,47F70@766|Rickettsiales	766|Rickettsiales	S	hydrolase of the alpha beta superfamily	-	-	-	ko:K07018	-	-	-	-	ko00000	-	-	-	Hydrolase_4,Peptidase_S15
F2MM_06480	391036.EHF_0557	5.69e-121	372.0	COG1104@1|root,COG1959@1|root,COG1104@2|Bacteria,COG1959@2|Bacteria,1MU1C@1224|Proteobacteria,2TSQE@28211|Alphaproteobacteria,47F89@766|Rickettsiales	766|Rickettsiales	E	COG1104 Cysteine sulfinate desulfinase cysteine desulfurase and related enzymes	-	-	2.8.1.7	ko:K04487	ko00730,ko01100,ko04122,map00730,map01100,map04122	-	R07460,R11528,R11529	RC01789,RC02313	ko00000,ko00001,ko01000,ko02048,ko03016,ko03029	-	-	-	Aminotran_5,Rrf2
F2MM_06485	86106.I862_06295	1.6e-225	629.0	COG1104@1|root,COG1104@2|Bacteria,1MU1C@1224|Proteobacteria,2TSQE@28211|Alphaproteobacteria,47EYU@766|Rickettsiales	766|Rickettsiales	H	Master enzyme that delivers sulfur to a number of partners involved in Fe-S cluster assembly, tRNA modification or cofactor biosynthesis. Catalyzes the removal of elemental sulfur atoms from cysteine to produce alanine. Functions as a sulfur delivery protein for Fe-S cluster synthesis onto IscU, an Fe-S scaffold assembly protein, as well as other S acceptor proteins	iscS	-	2.8.1.7	ko:K04487	ko00730,ko01100,ko04122,map00730,map01100,map04122	-	R07460,R11528,R11529	RC01789,RC02313	ko00000,ko00001,ko01000,ko02048,ko03016,ko03029	-	-	-	Aminotran_5
F2MM_06490	86106.I862_06290	7.39e-68	207.0	COG0822@1|root,COG0822@2|Bacteria,1RD5K@1224|Proteobacteria,2TU34@28211|Alphaproteobacteria,47F8P@766|Rickettsiales	766|Rickettsiales	C	A scaffold on which IscS assembles Fe-S clusters. It is likely that Fe-S cluster coordination is flexible as the role of this complex is to build and then hand off Fe-S clusters	nifU	-	-	ko:K04488	-	-	-	-	ko00000	-	-	-	NifU_N
F2MM_06495	86106.I862_06285	3.8e-46	151.0	COG0316@1|root,COG0316@2|Bacteria,1RH6T@1224|Proteobacteria,2UBWJ@28211|Alphaproteobacteria,47FGE@766|Rickettsiales	766|Rickettsiales	S	Belongs to the HesB IscA family	iscA2	-	-	ko:K13628	-	-	-	-	ko00000,ko03016	-	-	-	Fe-S_biosyn
F2MM_06505	1110502.TMO_1542	2.68e-33	134.0	COG1388@1|root,COG4942@1|root,COG1388@2|Bacteria,COG4942@2|Bacteria,1RD24@1224|Proteobacteria,2TUNI@28211|Alphaproteobacteria,2JRUF@204441|Rhodospirillales	204441|Rhodospirillales	D	COG0739 Membrane proteins related to metalloendopeptidases	-	-	-	-	-	-	-	-	-	-	-	-	LysM,Peptidase_M23
F2MM_06510	86106.I862_07000	6.54e-102	318.0	COG0739@1|root,COG0739@2|Bacteria,1MVTF@1224|Proteobacteria,2TT3Z@28211|Alphaproteobacteria,47F65@766|Rickettsiales	766|Rickettsiales	M	COG0739 Membrane proteins related to metalloendopeptidases	nlpD2	-	-	-	-	-	-	-	-	-	-	-	Peptidase_M23
F2MM_06515	1177928.TH2_05758	3.49e-93	283.0	COG0682@1|root,COG0682@2|Bacteria,1MVE3@1224|Proteobacteria,2TTNS@28211|Alphaproteobacteria,2JQ56@204441|Rhodospirillales	204441|Rhodospirillales	M	Transfers the N-acyl diglyceride group on what will become the N-terminal cysteine of membrane lipoproteins	lgt	-	-	ko:K13292	-	-	-	-	ko00000,ko01000	-	-	-	LGT
F2MM_06520	86106.I862_01590	2.48e-12	65.1	COG2960@1|root,COG2960@2|Bacteria	2|Bacteria	M	long-chain fatty acid transporting porin activity	yqiC	GO:0005575,GO:0005622,GO:0005623,GO:0005737,GO:0005829,GO:0044424,GO:0044444,GO:0044464	-	ko:K09806	-	-	-	-	ko00000	-	-	-	BMFP
F2MM_06525	86106.I862_05610	1.42e-91	274.0	COG0177@1|root,COG0177@2|Bacteria,1MUYQ@1224|Proteobacteria,2TRI2@28211|Alphaproteobacteria,47F6C@766|Rickettsiales	766|Rickettsiales	L	DNA repair enzyme that has both DNA N-glycosylase activity and AP-lyase activity. The DNA N-glycosylase activity releases various damaged pyrimidines from DNA by cleaving the N- glycosidic bond, leaving an AP (apurinic apyrimidinic) site. The AP-lyase activity cleaves the phosphodiester bond 3' to the AP site by a beta-elimination, leaving a 3'-terminal unsaturated sugar and a product with a term…	nth	-	4.2.99.18	ko:K10773	ko03410,map03410	-	-	-	ko00000,ko00001,ko01000,ko03400	-	-	-	EndIII_4Fe-2S,HhH-GPD
F2MM_06530	86106.I862_07045	2.65e-301	846.0	COG1298@1|root,COG1298@2|Bacteria,1MUF3@1224|Proteobacteria,2TQUR@28211|Alphaproteobacteria,47EYS@766|Rickettsiales	766|Rickettsiales	N	Required for formation of the rod structure of the flagellar apparatus. Together with FliI and FliH, may constitute the export apparatus of flagellin	flhA	-	-	ko:K02400	ko02040,map02040	-	-	-	ko00000,ko00001,ko02035,ko02044	3.A.6.2,3.A.6.3	-	-	FHIPEP
F2MM_06535	86106.I862_01660	2.33e-68	213.0	COG0558@1|root,COG0558@2|Bacteria,1RCZ7@1224|Proteobacteria,2TUI7@28211|Alphaproteobacteria,47FA3@766|Rickettsiales	766|Rickettsiales	I	Belongs to the CDP-alcohol phosphatidyltransferase class-I family	pgsA	-	2.7.8.41,2.7.8.5	ko:K00995,ko:K08744	ko00564,ko01100,map00564,map01100	-	R01801,R02030	RC00002,RC00017,RC02795	ko00000,ko00001,ko01000	-	-	-	CDP-OH_P_transf
F2MM_06540	86106.I862_01655	1.04e-170	506.0	COG0322@1|root,COG0322@2|Bacteria,1MV38@1224|Proteobacteria,2TT32@28211|Alphaproteobacteria,47F1D@766|Rickettsiales	766|Rickettsiales	L	The UvrABC repair system catalyzes the recognition and processing of DNA lesions. UvrC both incises the 5' and 3' sides of the lesion. The N-terminal half is responsible for the 3' incision and the C-terminal half is responsible for the 5' incision	uvrC	-	-	ko:K03703	ko03420,map03420	-	-	-	ko00000,ko00001,ko03400	-	-	-	GIY-YIG,HHH_2,HHH_5,UVR,UvrC_HhH_N
F2MM_06550	86106.I862_04930	4.58e-35	122.0	COG0261@1|root,COG0261@2|Bacteria,1MZEW@1224|Proteobacteria,2UBT3@28211|Alphaproteobacteria,47FQJ@766|Rickettsiales	766|Rickettsiales	J	This protein binds to 23S rRNA in the presence of protein L20	rplU	-	-	ko:K02888	ko03010,map03010	M00178	-	-	br01610,ko00000,ko00001,ko00002,ko03011	-	-	-	Ribosomal_L21p
F2MM_06555	1220535.IMCC14465_10820	4.92e-36	124.0	COG0211@1|root,COG0211@2|Bacteria,1MZGH@1224|Proteobacteria,2UBUX@28211|Alphaproteobacteria,4BQNP@82117|unclassified Alphaproteobacteria	28211|Alphaproteobacteria	J	Belongs to the bacterial ribosomal protein bL27 family	rpmA	GO:0003674,GO:0003735,GO:0005198,GO:0005575,GO:0005622,GO:0005623,GO:0005737,GO:0005829,GO:0005840,GO:0015934,GO:0022625,GO:0022626,GO:0032991,GO:0043226,GO:0043228,GO:0043229,GO:0043232,GO:0044391,GO:0044422,GO:0044424,GO:0044444,GO:0044445,GO:0044446,GO:0044464,GO:1990904	-	ko:K02899	ko03010,map03010	M00178	-	-	br01610,ko00000,ko00001,ko00002,ko03011	-	-	-	Ribosomal_L27
F2MM_06565	1207063.P24_06651	2.34e-159	462.0	COG0621@1|root,COG0621@2|Bacteria,1MUCS@1224|Proteobacteria,2TRYD@28211|Alphaproteobacteria,2JPRM@204441|Rhodospirillales	204441|Rhodospirillales	J	Uncharacterized protein family UPF0004	-	-	2.8.4.5	ko:K18707	-	-	R10649	RC00003,RC03221	ko00000,ko01000,ko03016	-	-	-	Radical_SAM,UPF0004
F2MM_06570	391612.CY0110_01400	5.34e-13	72.4	COG3039@1|root,COG3039@2|Bacteria,1G1EK@1117|Cyanobacteria,3KJQJ@43988|Cyanothece	1117|Cyanobacteria	L	Transposase DDE domain	-	-	-	-	-	-	-	-	-	-	-	-	DDE_Tnp_1_3
F2MM_06575	86106.I862_06775	6.03e-14	66.6	COG3750@1|root,COG3750@2|Bacteria,1N77J@1224|Proteobacteria,2UFX6@28211|Alphaproteobacteria,47FMB@766|Rickettsiales	766|Rickettsiales	S	Uncharacterized protein conserved in bacteria (DUF2312)	-	-	-	-	-	-	-	-	-	-	-	-	DUF2312
F2MM_06580	311402.Avi_1577	4.8e-38	147.0	COG0628@1|root,COG0628@2|Bacteria,1MW0B@1224|Proteobacteria,2TRD3@28211|Alphaproteobacteria,4B9MK@82115|Rhizobiaceae	28211|Alphaproteobacteria	S	permease	perM	-	-	ko:K03548	-	-	-	-	ko00000,ko02000	2.A.86.1	-	-	AI-2E_transport
F2MM_06620	86106.I862_04590	9.5e-76	233.0	COG0586@1|root,COG0586@2|Bacteria,1MX4M@1224|Proteobacteria,2U6ZF@28211|Alphaproteobacteria	28211|Alphaproteobacteria	S	membrane-associated protein	-	-	3.1.3.1	ko:K01077	ko00730,ko00790,ko01100,ko02020,map00730,map00790,map01100,map02020	M00126	R02135,R04620	RC00017	ko00000,ko00001,ko00002,ko00537,ko01000,ko04147	-	-	-	SNARE_assoc
F2MM_06625	86106.I862_00255	2.02e-71	227.0	COG0266@1|root,COG0266@2|Bacteria,1MVM5@1224|Proteobacteria,2TS4C@28211|Alphaproteobacteria,47FAR@766|Rickettsiales	766|Rickettsiales	L	Involved in base excision repair of DNA damaged by oxidation or by mutagenic agents. Acts as DNA glycosylase that recognizes and removes damaged bases. Has a preference for oxidized purines, such as 7,8-dihydro-8-oxoguanine (8-oxoG). Has AP (apurinic apyrimidinic) lyase activity and introduces nicks in the DNA strand. Cleaves the DNA backbone by beta-delta elimination to generate a single-strand …	fpg	-	3.2.2.23,4.2.99.18	ko:K10563	ko03410,map03410	-	-	-	ko00000,ko00001,ko01000,ko03400	-	-	-	Fapy_DNA_glyco,H2TH,zf-FPG_IleRS
F2MM_06630	626939.HMPREF9443_00395	8.72e-136	413.0	COG4178@1|root,COG4178@2|Bacteria,1TRJX@1239|Firmicutes,4H36G@909932|Negativicutes	909932|Negativicutes	S	ABC transporter	yddA	-	-	ko:K02471	ko02010,map02010	-	-	-	ko00000,ko00001,ko02000	3.A.1.203.11,3.A.1.203.4	-	-	ABC_membrane_2,ABC_tran
F2MM_06635	86106.I862_01360	0.0	1061.0	COG0653@1|root,COG0653@2|Bacteria,1MUJZ@1224|Proteobacteria,2TTBF@28211|Alphaproteobacteria,47EYC@766|Rickettsiales	766|Rickettsiales	U	Part of the Sec protein translocase complex. Interacts with the SecYEG preprotein conducting channel. Has a central role in coupling the hydrolysis of ATP to the transfer of proteins into and across the cell membrane, serving both as a receptor for the preprotein-SecB complex and as an ATP-driven molecular motor driving the stepwise translocation of polypeptide chains across the membrane	secA	-	-	ko:K03070	ko02024,ko03060,ko03070,map02024,map03060,map03070	M00335	-	-	ko00000,ko00001,ko00002,ko02044	3.A.5.1,3.A.5.10,3.A.5.2,3.A.5.4	-	-	SEC-C,SecA_DEAD,SecA_PP_bind,SecA_SW
F2MM_06650	86106.I862_02280	4.76e-66	207.0	COG0694@1|root,COG0694@2|Bacteria,1MVQ1@1224|Proteobacteria,2TUD1@28211|Alphaproteobacteria,47F9H@766|Rickettsiales	766|Rickettsiales	O	COG0694 Thioredoxin-like proteins and domains	-	-	-	-	-	-	-	-	-	-	-	-	Nfu_N,NifU
F2MM_06675	43989.cce_4246	1.76e-14	75.9	COG3039@1|root,COG3039@2|Bacteria,1G1EK@1117|Cyanobacteria,3KJQJ@43988|Cyanothece	1117|Cyanobacteria	L	Transposase DDE domain	-	-	-	-	-	-	-	-	-	-	-	-	DDE_Tnp_1_3
F2MM_06685	1449065.JMLL01000010_gene66	1.55e-60	206.0	COG1559@1|root,COG1559@2|Bacteria,1MUQF@1224|Proteobacteria,2TR89@28211|Alphaproteobacteria,43H8K@69277|Phyllobacteriaceae	28211|Alphaproteobacteria	S	Functions as a peptidoglycan terminase that cleaves nascent peptidoglycan strands endolytically to terminate their elongation	mltG	-	-	ko:K07082	-	-	-	-	ko00000	-	-	-	YceG
F2MM_06690	86106.I862_04860	1.52e-128	384.0	COG1570@1|root,COG1570@2|Bacteria,1MUA4@1224|Proteobacteria,2TR1R@28211|Alphaproteobacteria,47EUK@766|Rickettsiales	766|Rickettsiales	L	Bidirectionally degrades single-stranded DNA into large acid-insoluble oligonucleotides, which are then degraded further into small acid-soluble oligonucleotides	xseA	-	3.1.11.6	ko:K03601	ko03430,map03430	-	-	-	ko00000,ko00001,ko01000,ko03400	-	-	-	Exonuc_VII_L,tRNA_anti_2
F2MM_06695	86106.I862_07235	6.12e-175	518.0	COG1138@1|root,COG1138@2|Bacteria,1MUQS@1224|Proteobacteria,2TRNG@28211|Alphaproteobacteria,47EYR@766|Rickettsiales	766|Rickettsiales	O	Cytochrome c-type biogenesis protein ccmF	ccmF	-	-	ko:K02198	-	-	-	-	ko00000,ko02000	9.B.14.1	-	-	CcmF_C,Cytochrom_C_asm
F2MM_06720	86106.I862_05590	3.75e-101	313.0	COG0527@1|root,COG0527@2|Bacteria,1MW3H@1224|Proteobacteria,2TRFA@28211|Alphaproteobacteria,47F22@766|Rickettsiales	766|Rickettsiales	E	Belongs to the aspartokinase family	lysC	-	2.7.2.4	ko:K00928	ko00260,ko00261,ko00270,ko00300,ko01100,ko01110,ko01120,ko01130,ko01210,ko01230,map00260,map00261,map00270,map00300,map01100,map01110,map01120,map01130,map01210,map01230	M00016,M00017,M00018,M00033,M00525,M00526,M00527	R00480	RC00002,RC00043	ko00000,ko00001,ko00002,ko01000	-	-	-	AA_kinase,ACT_7
F2MM_06735	86106.I862_07135	4.02e-36	130.0	COG0801@1|root,COG0801@2|Bacteria,1MZH8@1224|Proteobacteria,2U8D6@28211|Alphaproteobacteria,47FP6@766|Rickettsiales	766|Rickettsiales	H	7,8-dihydro-6-hydroxymethylpterin-pyrophosphokinase (HPPK)	folK	-	2.7.6.3	ko:K00950	ko00790,ko01100,map00790,map01100	M00126,M00841	R03503	RC00002,RC00017	ko00000,ko00001,ko00002,ko01000	-	-	-	HPPK
F2MM_06740	86106.I862_07140	3.31e-64	208.0	COG0294@1|root,COG0294@2|Bacteria,1MUIR@1224|Proteobacteria,2TTMG@28211|Alphaproteobacteria,47FDK@766|Rickettsiales	766|Rickettsiales	H	Catalyzes the condensation of para-aminobenzoate (pABA) with 6-hydroxymethyl-7,8-dihydropterin diphosphate (DHPt-PP) to form 7,8-dihydropteroate (H2Pte), the immediate precursor of folate derivatives	folP	-	2.5.1.15	ko:K00796	ko00790,ko01100,map00790,map01100	M00126,M00841	R03066,R03067	RC00121,RC00842	ko00000,ko00001,ko00002,ko01000	-	-	-	Pterin_bind
F2MM_06755	7176.CPIJ015227-PA	3.61e-46	161.0	COG0183@1|root,KOG1390@2759|Eukaryota,38C4X@33154|Opisthokonta,3BDQV@33208|Metazoa,3CYAF@33213|Bilateria,41X1F@6656|Arthropoda,3SFYB@50557|Insecta,44Z57@7147|Diptera,45E6K@7148|Nematocera	33208|Metazoa	I	Belongs to the thiolase family	ACAT2	GO:0001101,GO:0001889,GO:0003674,GO:0003824,GO:0003985,GO:0003988,GO:0005575,GO:0005622,GO:0005623,GO:0005634,GO:0005730,GO:0005737,GO:0005739,GO:0005777,GO:0005829,GO:0006066,GO:0006082,GO:0006091,GO:0006629,GO:0006631,GO:0006635,GO:0006694,GO:0006695,GO:0006720,GO:0007154,GO:0007275,GO:0007399,GO:0007417,GO:0007420,GO:0007584,GO:0008150,GO:0008152,GO:0008202,GO:0008203,GO:0008299,GO:0008610,GO:…	2.3.1.9	ko:K00626	ko00071,ko00072,ko00280,ko00310,ko00362,ko00380,ko00620,ko00630,ko00640,ko00650,ko00720,ko00900,ko01100,ko01110,ko01120,ko01130,ko01200,ko01212,ko02020,map00071,map00072,map00280,map00310,map00362,map00380,map00620,map00630,map00640,map00650,map00720,map00900,map01100,map01110,map01120,map01130,map01200,map01212,map02020	M00088,M00095,M00373,M00374,M00375	R00238,R01177	RC00004,RC00326	ko00000,ko00001,ko00002,ko01000,ko04147	-	-	-	Thiolase_C,Thiolase_N
F2MM_06760	1408823.AXUS01000004_gene173	6.6e-12	65.1	COG0183@1|root,COG0183@2|Bacteria,1TP07@1239|Firmicutes,2482I@186801|Clostridia	186801|Clostridia	I	Belongs to the thiolase family	-	-	2.3.1.9	ko:K00626	ko00071,ko00072,ko00280,ko00310,ko00362,ko00380,ko00620,ko00630,ko00640,ko00650,ko00720,ko00900,ko01100,ko01110,ko01120,ko01130,ko01200,ko01212,ko02020,map00071,map00072,map00280,map00310,map00362,map00380,map00620,map00630,map00640,map00650,map00720,map00900,map01100,map01110,map01120,map01130,map01200,map01212,map02020	M00088,M00095,M00373,M00374,M00375	R00238,R01177	RC00004,RC00326	ko00000,ko00001,ko00002,ko01000,ko04147	-	-	-	Thiolase_C,Thiolase_N
F2MM_06765	1122218.KB893653_gene562	9.26e-69	219.0	COG0183@1|root,COG0183@2|Bacteria,1MU5G@1224|Proteobacteria,2TQQ7@28211|Alphaproteobacteria,1JRG2@119045|Methylobacteriaceae	28211|Alphaproteobacteria	I	Belongs to the thiolase family	phbA	-	2.3.1.9	ko:K00626	ko00071,ko00072,ko00280,ko00310,ko00362,ko00380,ko00620,ko00630,ko00640,ko00650,ko00720,ko00900,ko01100,ko01110,ko01120,ko01130,ko01200,ko01212,ko02020,map00071,map00072,map00280,map00310,map00362,map00380,map00620,map00630,map00640,map00650,map00720,map00900,map01100,map01110,map01120,map01130,map01200,map01212,map02020	M00088,M00095,M00373,M00374,M00375	R00238,R01177	RC00004,RC00326	ko00000,ko00001,ko00002,ko01000,ko04147	-	-	-	Thiolase_C,Thiolase_N
F2MM_06770	86106.I862_06990	1.94e-28	110.0	COG1028@1|root,COG1028@2|Bacteria,1MUEV@1224|Proteobacteria,2TRCF@28211|Alphaproteobacteria,47EXE@766|Rickettsiales	766|Rickettsiales	IQ	COG1028 Dehydrogenases with different specificities (related to short-chain alcohol dehydrogenases)	phbB	-	1.1.1.36	ko:K00023	ko00630,ko00650,ko01120,ko01200,map00630,map00650,map01120,map01200	M00373	R01779,R01977	RC00103,RC00117	ko00000,ko00001,ko00002,ko01000	-	-	-	adh_short_C2
F2MM_06775	86106.I862_06990	2.96e-26	102.0	COG1028@1|root,COG1028@2|Bacteria,1MUEV@1224|Proteobacteria,2TRCF@28211|Alphaproteobacteria,47EXE@766|Rickettsiales	766|Rickettsiales	IQ	COG1028 Dehydrogenases with different specificities (related to short-chain alcohol dehydrogenases)	phbB	-	1.1.1.36	ko:K00023	ko00630,ko00650,ko01120,ko01200,map00630,map00650,map01120,map01200	M00373	R01779,R01977	RC00103,RC00117	ko00000,ko00001,ko00002,ko01000	-	-	-	adh_short_C2
F2MM_06780	194867.ALBQ01000009_gene2321	3.05e-16	76.3	COG1028@1|root,COG1028@2|Bacteria,1MUEV@1224|Proteobacteria,2TRCF@28211|Alphaproteobacteria,2K0A2@204457|Sphingomonadales	204457|Sphingomonadales	IQ	Acetoacetyl-CoA reductase	phbB	-	1.1.1.36	ko:K00023	ko00630,ko00650,ko01120,ko01200,map00630,map00650,map01120,map01200	M00373	R01779,R01977	RC00103,RC00117	ko00000,ko00001,ko00002,ko01000	-	-	-	adh_short_C2
F2MM_06785	402881.Plav_3270	2.82e-57	183.0	COG1225@1|root,COG1225@2|Bacteria,1RD4R@1224|Proteobacteria,2U6Z9@28211|Alphaproteobacteria,1JP0J@119043|Rhodobiaceae	28211|Alphaproteobacteria	O	Redoxin	bcp	-	1.11.1.15	ko:K03564	-	-	-	-	ko00000,ko01000	-	-	-	AhpC-TSA
F2MM_06830	86106.I862_00315	4.39e-162	461.0	COG0039@1|root,COG0039@2|Bacteria,1MV57@1224|Proteobacteria,2TSV6@28211|Alphaproteobacteria,47EYA@766|Rickettsiales	766|Rickettsiales	C	Catalyzes the reversible oxidation of malate to oxaloacetate	mdh	GO:0003674,GO:0003824,GO:0006082,GO:0006091,GO:0006099,GO:0006101,GO:0008150,GO:0008152,GO:0009060,GO:0009987,GO:0015980,GO:0016491,GO:0016614,GO:0016615,GO:0016616,GO:0016999,GO:0017144,GO:0019752,GO:0030060,GO:0043436,GO:0044237,GO:0044238,GO:0044281,GO:0045333,GO:0055114,GO:0071704,GO:0072350	1.1.1.37	ko:K00024	ko00020,ko00270,ko00620,ko00630,ko00680,ko00710,ko00720,ko01100,ko01110,ko01120,ko01130,ko01200,map00020,map00270,map00620,map00630,map00680,map00710,map00720,map01100,map01110,map01120,map01130,map01200	M00009,M00011,M00012,M00168,M00173,M00346,M00374,M00620,M00740	R00342,R07136	RC00031	ko00000,ko00001,ko00002,ko01000	-	-	-	Ldh_1_C,Ldh_1_N
F2MM_06835	86106.I862_00310	6.88e-48	161.0	COG0576@1|root,COG0576@2|Bacteria,1RH8T@1224|Proteobacteria,2U5V2@28211|Alphaproteobacteria,47FFU@766|Rickettsiales	766|Rickettsiales	O	Participates actively in the response to hyperosmotic and heat shock by preventing the aggregation of stress-denatured proteins, in association with DnaK and GrpE. It is the nucleotide exchange factor for DnaK and may function as a thermosensor. Unfolded proteins bind initially to DnaJ	grpE	-	-	ko:K03687	-	-	-	-	ko00000,ko03029,ko03110	-	-	-	GrpE
F2MM_06840	86106.I862_01805	1.15e-193	564.0	COG0608@1|root,COG0608@2|Bacteria,1MU1M@1224|Proteobacteria,2TRZQ@28211|Alphaproteobacteria,47F2Q@766|Rickettsiales	766|Rickettsiales	L	Single-stranded-DNA-specific exonuclease (RecJ)	recJ	-	-	ko:K07462	ko03410,ko03430,ko03440,map03410,map03430,map03440	-	-	-	ko00000,ko00001,ko01000,ko03400	-	-	-	DHH,DHHA1
F2MM_06875	86106.I862_07005	8.72e-105	315.0	COG0223@1|root,COG0223@2|Bacteria,1MU4Q@1224|Proteobacteria,2TSWX@28211|Alphaproteobacteria,47F1P@766|Rickettsiales	766|Rickettsiales	J	Attaches a formyl group to the free amino group of methionyl-tRNA(fMet). The formyl group appears to play a dual role in the initiator identity of N-formylmethionyl-tRNA by promoting its recognition by IF2 and preventing the misappropriation of this tRNA by the elongation apparatus	fmt	-	2.1.2.9	ko:K00604	ko00670,ko00970,map00670,map00970	-	R03940	RC00026,RC00165	ko00000,ko00001,ko01000	-	-	-	Formyl_trans_C,Formyl_trans_N
F2MM_06880	86106.I862_06250	6.01e-46	155.0	COG3814@1|root,COG3814@2|Bacteria,1N1FE@1224|Proteobacteria,2U7H9@28211|Alphaproteobacteria,47FJ2@766|Rickettsiales	766|Rickettsiales	S	protein conserved in bacteria	-	-	-	ko:K09985	-	-	-	-	ko00000	-	-	-	SspB
F2MM_06885	264201.pc0737	8.03e-19	89.0	COG3039@1|root,COG3039@2|Bacteria	2|Bacteria	L	Transposase	-	-	-	-	-	-	-	-	-	-	-	-	DDE_Tnp_1_3
F2MM_06890	86106.I862_02800	2.44e-37	137.0	COG4695@1|root,COG4695@2|Bacteria,1MUP5@1224|Proteobacteria,2TT33@28211|Alphaproteobacteria,47EUP@766|Rickettsiales	766|Rickettsiales	S	Phage portal protein, HK97 family	-	-	-	-	-	-	-	-	-	-	-	-	Phage_portal
F2MM_06900	1528098.NOVO_08795	1.4e-23	101.0	COG4695@1|root,COG4695@2|Bacteria,1MUP5@1224|Proteobacteria,2TT33@28211|Alphaproteobacteria,47EUP@766|Rickettsiales	766|Rickettsiales	S	Phage portal protein, HK97 family	-	-	-	-	-	-	-	-	-	-	-	-	Phage_portal
F2MM_06905	315456.RF_0365	7.79e-11	60.5	COG0607@1|root,COG0607@2|Bacteria,1REHH@1224|Proteobacteria,2UBVU@28211|Alphaproteobacteria,47FP9@766|Rickettsiales	766|Rickettsiales	P	COG0607 Rhodanese-related sulfurtransferase	pspE	-	-	-	-	-	-	-	-	-	-	-	Rhodanese
IRD2MM_00005	86106.I862_00005	2.58e-132	397.0	COG0593@1|root,COG0593@2|Bacteria,1MU5H@1224|Proteobacteria,2TT03@28211|Alphaproteobacteria,47EXY@766|Rickettsiales	766|Rickettsiales	L	it binds specifically double-stranded DNA at a 9 bp consensus (dnaA box) 5'-TTATC CA A CA A-3'. DnaA binds to ATP and to acidic phospholipids	dnaA	-	-	ko:K02313	ko02020,ko04112,map02020,map04112	-	-	-	ko00000,ko00001,ko03032,ko03036	-	-	-	Bac_DnaA,Bac_DnaA_C,DnaA_N
IRD2MM_00015	86106.I862_04950	2.12e-50	165.0	COG1558@1|root,COG1558@2|Bacteria,1RHI3@1224|Proteobacteria,2U94I@28211|Alphaproteobacteria,47FQE@766|Rickettsiales	766|Rickettsiales	N	Belongs to the flagella basal body rod proteins family	flgC	-	-	ko:K02388	ko02040,map02040	-	-	-	ko00000,ko00001,ko02035	-	-	-	Flg_bb_rod,Flg_bbr_C
IRD2MM_00020	86106.I862_04955	2.02e-29	111.0	COG1815@1|root,COG1815@2|Bacteria	2|Bacteria	N	bacterial-type flagellum-dependent cell motility	flgB	GO:0005575,GO:0005623,GO:0009288,GO:0009425,GO:0042995,GO:0043226,GO:0043228,GO:0044422,GO:0044461,GO:0044463,GO:0044464	-	ko:K02387	ko02040,map02040	-	-	-	ko00000,ko00001,ko02035	-	-	-	Flg_bb_rod
IRD2MM_00025	86106.I862_04960	3.33e-76	235.0	COG0176@1|root,COG0176@2|Bacteria,1MWQ8@1224|Proteobacteria,2TQJB@28211|Alphaproteobacteria,47F5W@766|Rickettsiales	766|Rickettsiales	H	Transaldolase is important for the balance of metabolites in the pentose-phosphate pathway	tal	-	2.2.1.2	ko:K00616	ko00030,ko01100,ko01110,ko01120,ko01130,ko01200,ko01230,map00030,map01100,map01110,map01120,map01130,map01200,map01230	M00004,M00007	R01827	RC00439,RC00604	ko00000,ko00001,ko00002,ko01000	-	-	-	TAL_FSA
IRD2MM_00035	86106.I862_06000	1.89e-35	124.0	COG0360@1|root,COG0360@2|Bacteria,1RH82@1224|Proteobacteria,2U767@28211|Alphaproteobacteria,47FKY@766|Rickettsiales	766|Rickettsiales	J	Binds together with S18 to 16S ribosomal RNA	rpsF	-	-	ko:K02990	ko03010,map03010	M00178	-	-	br01610,ko00000,ko00001,ko00002,ko03011,ko03029	-	-	-	Ribosomal_S6
IRD2MM_00040	86106.I862_05995	6.13e-22	88.2	COG0238@1|root,COG0238@2|Bacteria,1MZ8U@1224|Proteobacteria,2UC13@28211|Alphaproteobacteria,47FM3@766|Rickettsiales	766|Rickettsiales	J	Binds as a heterodimer with protein S6 to the central domain of the 16S rRNA, where it helps stabilize the platform of the 30S subunit	rpsR	-	-	ko:K02963	ko03010,map03010	M00178	-	-	br01610,ko00000,ko00001,ko00002,ko03011	-	-	-	Ribosomal_S18
IRD2MM_00045	86106.I862_05990	8.96e-44	149.0	COG0359@1|root,COG0359@2|Bacteria,1RD0R@1224|Proteobacteria,2TSC9@28211|Alphaproteobacteria,47FG1@766|Rickettsiales	766|Rickettsiales	J	binds to the 23S rRNA	rplI	-	-	ko:K02939	ko03010,map03010	M00178	-	-	br01610,ko00000,ko00001,ko00002,ko03011	-	-	-	Ribosomal_L9_C,Ribosomal_L9_N
IRD2MM_00050	86106.I862_05340	1.89e-22	92.0	COG1758@1|root,COG1758@2|Bacteria,1N6TX@1224|Proteobacteria,2U9BQ@28211|Alphaproteobacteria,47FQD@766|Rickettsiales	766|Rickettsiales	K	Promotes RNA polymerase assembly. Latches the N- and C- terminal regions of the beta' subunit thereby facilitating its interaction with the beta and alpha subunits	rpoZ	-	2.7.7.6	ko:K03060	ko00230,ko00240,ko01100,ko03020,map00230,map00240,map01100,map03020	M00183	R00435,R00441,R00442,R00443	RC02795	br01611,ko00000,ko00001,ko00002,ko01000,ko03021,ko03400	-	-	-	RNA_pol_Rpb6
IRD2MM_00060	1280941.HY2_02820	3.18e-78	250.0	COG1686@1|root,COG1686@2|Bacteria,1MUU7@1224|Proteobacteria,2TRCV@28211|Alphaproteobacteria,43WB2@69657|Hyphomonadaceae	28211|Alphaproteobacteria	M	Belongs to the peptidase S11 family	dacF	-	3.4.16.4	ko:K01286,ko:K07258	ko00550,ko01100,map00550,map01100	-	-	-	ko00000,ko00001,ko01000,ko01002,ko01011	-	-	-	Peptidase_S11,SPOR
IRD2MM_00065	1122137.AQXF01000002_gene503	7.31e-66	214.0	COG0142@1|root,COG0142@2|Bacteria,1MWNG@1224|Proteobacteria,2TR79@28211|Alphaproteobacteria	28211|Alphaproteobacteria	H	Belongs to the FPP GGPP synthase family	ispA	GO:0003674,GO:0003824,GO:0004311,GO:0004659,GO:0005575,GO:0005622,GO:0005623,GO:0005737,GO:0006629,GO:0006644,GO:0006720,GO:0006721,GO:0006793,GO:0006796,GO:0008150,GO:0008152,GO:0008299,GO:0008610,GO:0008654,GO:0009058,GO:0009536,GO:0009842,GO:0009987,GO:0016114,GO:0016740,GO:0016765,GO:0019637,GO:0033385,GO:0033386,GO:0043226,GO:0043227,GO:0043229,GO:0043231,GO:0044237,GO:0044238,GO:0044249,GO:…	2.5.1.1,2.5.1.10	ko:K00795	ko00900,ko01100,ko01110,ko01130,map00900,map01100,map01110,map01130	M00364	R01658,R02003	RC00279	ko00000,ko00001,ko00002,ko01000,ko01006	-	-	-	polyprenyl_synt
IRD2MM_00085	86106.I862_06130	2.84e-99	298.0	COG1723@1|root,COG1723@2|Bacteria,1MWYM@1224|Proteobacteria,2TU31@28211|Alphaproteobacteria,47F35@766|Rickettsiales	766|Rickettsiales	S	Uncharacterised ACR, YagE family COG1723	-	-	-	-	-	-	-	-	-	-	-	-	DUF155
IRD2MM_00090	86106.I862_03970	6.35e-114	350.0	COG0770@1|root,COG0770@2|Bacteria,1QTSF@1224|Proteobacteria,2TR0Q@28211|Alphaproteobacteria,47F18@766|Rickettsiales	766|Rickettsiales	M	Involved in cell wall formation. Catalyzes the final step in the synthesis of UDP-N-acetylmuramoyl-pentapeptide, the precursor of murein	murF	-	6.3.2.10	ko:K01929	ko00300,ko00550,ko01100,ko01502,map00300,map00550,map01100,map01502	-	R04573,R04617	RC00064,RC00141	ko00000,ko00001,ko01000,ko01011	-	-	-	Mur_ligase,Mur_ligase_C,Mur_ligase_M
IRD2MM_00095	86106.I862_06980	1.35e-194	553.0	COG1220@1|root,COG1220@2|Bacteria,1MVK9@1224|Proteobacteria,2TRXC@28211|Alphaproteobacteria,47F04@766|Rickettsiales	766|Rickettsiales	O	this subunit has chaperone activity. The binding of ATP and its subsequent hydrolysis by HslU are essential for unfolding of protein substrates subsequently hydrolyzed by HslV. HslU recognizes the N-terminal part of its protein substrates and unfolds these before they are guided to HslV for hydrolysis	hslU	-	-	ko:K03667	-	-	-	-	ko00000,ko03110	-	-	-	AAA,AAA_2,ClpB_D2-small
IRD2MM_00120	244581.IM40_05855	7.76e-18	83.2	COG3547@1|root,COG3547@2|Bacteria,1MXKJ@1224|Proteobacteria,2U9M6@28211|Alphaproteobacteria,47GRN@766|Rickettsiales	766|Rickettsiales	L	Transposase IS116/IS110/IS902 family	-	-	-	-	-	-	-	-	-	-	-	-	DEDD_Tnp_IS110,Transposase_20
IRD2MM_00150	86106.I862_04855	0.0	1003.0	COG0525@1|root,COG0525@2|Bacteria,1MV7B@1224|Proteobacteria,2TS9E@28211|Alphaproteobacteria,47ETH@766|Rickettsiales	766|Rickettsiales	J	amino acids such as threonine, to avoid such errors, it has a posttransfer editing activity that hydrolyzes mischarged Thr-tRNA(Val) in a tRNA-dependent manner	valS	-	6.1.1.9	ko:K01873	ko00970,map00970	M00359,M00360	R03665	RC00055,RC00523	ko00000,ko00001,ko00002,ko01000,ko01007,ko03016	-	-	-	Anticodon_1,Val_tRNA-synt_C,tRNA-synt_1
IRD2MM_00155	86106.I862_05955	1.93e-50	167.0	COG3807@1|root,COG3807@2|Bacteria,1RHM2@1224|Proteobacteria,2UA1R@28211|Alphaproteobacteria,47FHU@766|Rickettsiales	766|Rickettsiales	S	protein conserved in bacteria	-	-	-	-	-	-	-	-	-	-	-	-	SH3_4
IRD2MM_00160	684719.HIMB114_00004730	6.21e-46	153.0	COG0698@1|root,COG0698@2|Bacteria,1RHBF@1224|Proteobacteria,2U94R@28211|Alphaproteobacteria,4BQM7@82117|unclassified Alphaproteobacteria	28211|Alphaproteobacteria	G	Ribose 5-phosphate isomerase	rpiB	-	5.3.1.6	ko:K01808	ko00030,ko00051,ko00710,ko01100,ko01110,ko01120,ko01130,ko01200,ko01230,map00030,map00051,map00710,map01100,map01110,map01120,map01130,map01200,map01230	M00004,M00007,M00165,M00167	R01056,R09030	RC00376,RC00434	ko00000,ko00001,ko00002,ko01000	-	-	-	LacAB_rpiB
IRD2MM_00180	86106.I862_03730	2.87e-22	87.4	COG0267@1|root,COG0267@2|Bacteria,1N6QV@1224|Proteobacteria,2UF4D@28211|Alphaproteobacteria,47FT5@766|Rickettsiales	766|Rickettsiales	J	Belongs to the bacterial ribosomal protein bL33 family	rpmG	-	-	ko:K02913	ko03010,map03010	M00178	-	-	br01610,ko00000,ko00001,ko00002,ko03011	-	-	-	Ribosomal_L33
IRD2MM_00185	86106.I862_03735	9.41e-74	230.0	COG1136@1|root,COG1136@2|Bacteria,1MVSQ@1224|Proteobacteria,2TSBE@28211|Alphaproteobacteria,47FA2@766|Rickettsiales	766|Rickettsiales	V	Part of the ABC transporter complex LolCDE involved in the translocation of mature outer membrane-directed lipoproteins, from the inner membrane to the periplasmic chaperone, LolA. Responsible for the formation of the LolA-lipoprotein complex in an ATP-dependent manner	lolD	-	-	ko:K09810	ko02010,map02010	M00255	-	-	ko00000,ko00001,ko00002,ko01000,ko02000	3.A.1.125	-	-	ABC_tran
IRD2MM_00190	86106.I862_03740	2.57e-131	385.0	COG2255@1|root,COG2255@2|Bacteria,1MU38@1224|Proteobacteria,2TQNG@28211|Alphaproteobacteria,47EZC@766|Rickettsiales	766|Rickettsiales	L	The RuvA-RuvB complex in the presence of ATP renatures cruciform structure in supercoiled DNA with palindromic sequence, indicating that it may promote strand exchange reactions in homologous recombination. RuvAB is a helicase that mediates the Holliday junction migration by localized denaturation and reannealing	ruvB	-	3.6.4.12	ko:K03551	ko03440,map03440	-	-	-	ko00000,ko00001,ko01000,ko03400	-	-	-	RuvB_C,RuvB_N
IRD2MM_00195	86106.I862_00480	7.23e-46	160.0	COG0741@1|root,COG0741@2|Bacteria,1RDXX@1224|Proteobacteria,2UCH1@28211|Alphaproteobacteria,47FHX@766|Rickettsiales	766|Rickettsiales	M	COG0741 Soluble lytic murein transglycosylase and related regulatory proteins (some contain LysM invasin domains)	mltE2	-	-	-	-	-	-	-	-	-	-	-	SLT
IRD2MM_00200	272123.Anacy_2515	5.58e-22	97.4	COG3039@1|root,COG3039@2|Bacteria,1G1EK@1117|Cyanobacteria,1HNK2@1161|Nostocales	1117|Cyanobacteria	L	Transposase DDE domain	-	-	-	-	-	-	-	-	-	-	-	-	DDE_Tnp_1_3
IRD2MM_00260	336407.RBE_0829	1.01e-50	172.0	COG1290@1|root,COG1290@2|Bacteria,1MV97@1224|Proteobacteria,2TSZ3@28211|Alphaproteobacteria,47EXV@766|Rickettsiales	766|Rickettsiales	C	Component of the ubiquinol-cytochrome c reductase complex (complex III or cytochrome b-c1 complex), which is a respiratory chain that generates an electrochemical potential coupled to ATP synthesis	petB	-	-	ko:K00412	ko00190,ko01100,ko02020,ko04260,ko04714,ko04932,ko05010,ko05012,ko05016,map00190,map01100,map02020,map04260,map04714,map04932,map05010,map05012,map05016	M00151,M00152	-	-	ko00000,ko00001,ko00002,ko03029	-	-	-	Cytochrom_B_C,Cytochrome_B
IRD2MM_00265	86106.I862_00835	1.41e-161	461.0	COG1290@1|root,COG1290@2|Bacteria,1MV97@1224|Proteobacteria,2TSZ3@28211|Alphaproteobacteria,47EXV@766|Rickettsiales	766|Rickettsiales	C	Component of the ubiquinol-cytochrome c reductase complex (complex III or cytochrome b-c1 complex), which is a respiratory chain that generates an electrochemical potential coupled to ATP synthesis	petB	-	-	ko:K00412	ko00190,ko01100,ko02020,ko04260,ko04714,ko04932,ko05010,ko05012,ko05016,map00190,map01100,map02020,map04260,map04714,map04932,map05010,map05012,map05016	M00151,M00152	-	-	ko00000,ko00001,ko00002,ko03029	-	-	-	Cytochrom_B_C,Cytochrome_B
IRD2MM_00270	86106.I862_00400	2.68e-117	354.0	COG1217@1|root,COG1217@2|Bacteria,1MV5Q@1224|Proteobacteria,2TR63@28211|Alphaproteobacteria,47EUE@766|Rickettsiales	766|Rickettsiales	T	GTP-binding protein TypA	typA	-	-	ko:K06207	-	-	-	-	ko00000	-	-	-	EFG_C,GTP_EFTU,GTP_EFTU_D2
IRD2MM_00275	1528098.NOVO_07255	4.27e-75	243.0	COG1217@1|root,COG1217@2|Bacteria,1MV5Q@1224|Proteobacteria,2TR63@28211|Alphaproteobacteria,47EUE@766|Rickettsiales	766|Rickettsiales	T	GTP-binding protein TypA	typA	-	-	ko:K06207	-	-	-	-	ko00000	-	-	-	EFG_C,GTP_EFTU,GTP_EFTU_D2
IRD2MM_00285	37682.EMT30883	9.96e-27	106.0	COG0481@1|root,KOG0462@2759|Eukaryota,37K2D@33090|Viridiplantae,3GBUJ@35493|Streptophyta,3KXQU@4447|Liliopsida,3I6DA@38820|Poales	35493|Streptophyta	J	Elongation factor Tu GTP binding domain	-	GO:0005575,GO:0005622,GO:0005623,GO:0005737,GO:0006139,GO:0006364,GO:0006396,GO:0006725,GO:0006807,GO:0006950,GO:0008150,GO:0008152,GO:0009266,GO:0009409,GO:0009507,GO:0009536,GO:0009628,GO:0009987,GO:0010467,GO:0016070,GO:0016072,GO:0022613,GO:0031647,GO:0034470,GO:0034641,GO:0034660,GO:0042254,GO:0043170,GO:0043226,GO:0043227,GO:0043229,GO:0043231,GO:0044085,GO:0044237,GO:0044238,GO:0044424,GO:…	-	ko:K06207	-	-	-	-	ko00000	-	-	-	EFG_C,GTP_EFTU,GTP_EFTU_D2
IRD2MM_00290	570417.WP0632	3.51e-16	78.6	COG3038@1|root,COG3038@2|Bacteria,1MZ7X@1224|Proteobacteria,2UBYU@28211|Alphaproteobacteria,47FMQ@766|Rickettsiales	766|Rickettsiales	C	Cytochrome b561	cybB	-	-	ko:K12262	-	-	-	-	ko00000	-	-	-	Ni_hydr_CYTB
IRD2MM_00300	870187.Thini_2424	1.01e-11	65.5	COG3039@1|root,COG3039@2|Bacteria,1Q9AW@1224|Proteobacteria,1RNU1@1236|Gammaproteobacteria,460GH@72273|Thiotrichales	72273|Thiotrichales	L	PFAM Transposase DDE domain	-	-	-	-	-	-	-	-	-	-	-	-	DDE_Tnp_1_3
IRD2MM_00310	86106.I862_05125	1.95e-63	208.0	COG0697@1|root,COG0697@2|Bacteria	2|Bacteria	EG	spore germination	-	-	-	-	-	-	-	-	-	-	-	-	EamA
IRD2MM_00320	86106.I862_05095	1.23e-91	283.0	COG1066@1|root,COG1066@2|Bacteria,1MUJQ@1224|Proteobacteria,2TS6F@28211|Alphaproteobacteria,47F1T@766|Rickettsiales	766|Rickettsiales	L	DNA-dependent ATPase involved in processing of recombination intermediates, plays a role in repairing DNA breaks. Stimulates the branch migration of RecA-mediated strand transfer reactions, allowing the 3' invading strand to extend heteroduplex DNA faster. Binds ssDNA in the presence of ADP but not other nucleotides, has ATPase activity that is stimulated by ssDNA and various branched DNA structu…	radA	-	-	ko:K04485	-	-	-	-	ko00000,ko03400	-	-	-	AAA_25,ATPase,ChlI
IRD2MM_00325	254945.Erum6900	1.62e-54	187.0	COG1066@1|root,COG1066@2|Bacteria,1MUJQ@1224|Proteobacteria,2TS6F@28211|Alphaproteobacteria,47F1T@766|Rickettsiales	766|Rickettsiales	L	DNA-dependent ATPase involved in processing of recombination intermediates, plays a role in repairing DNA breaks. Stimulates the branch migration of RecA-mediated strand transfer reactions, allowing the 3' invading strand to extend heteroduplex DNA faster. Binds ssDNA in the presence of ADP but not other nucleotides, has ATPase activity that is stimulated by ssDNA and various branched DNA structu…	radA	-	-	ko:K04485	-	-	-	-	ko00000,ko03400	-	-	-	AAA_25,ATPase,ChlI
IRD2MM_00340	1528098.NOVO_02395	9.57e-131	391.0	COG0471@1|root,COG0471@2|Bacteria,1MUSA@1224|Proteobacteria,2TU0C@28211|Alphaproteobacteria,47EZU@766|Rickettsiales	766|Rickettsiales	P	Sodium:sulfate symporter transmembrane region	-	-	-	ko:K03319	-	-	-	-	ko00000	2.A.47	-	-	Na_sulph_symp
IRD2MM_00345	1236908.wNo_01830	1.35e-09	60.1	COG5448@1|root,COG5448@2|Bacteria,1MXM8@1224|Proteobacteria,2TTJ3@28211|Alphaproteobacteria,47FQ4@766|Rickettsiales	766|Rickettsiales	S	Conserved hypothetical protein 2217 (DUF2460)	-	-	-	-	-	-	-	-	-	-	-	-	DUF2460
IRD2MM_00365	1144888.CM001467_gene860	1.68e-62	203.0	2AYA8@1|root,31QCR@2|Bacteria,1QN0G@1224|Proteobacteria,2V0EN@28211|Alphaproteobacteria,47G4D@766|Rickettsiales	766|Rickettsiales	-	-	-	-	-	-	-	-	-	-	-	-	-	-	-
IRD2MM_00370	1144888.CM001467_gene860	5.42e-105	313.0	2AYA8@1|root,31QCR@2|Bacteria,1QN0G@1224|Proteobacteria,2V0EN@28211|Alphaproteobacteria,47G4D@766|Rickettsiales	766|Rickettsiales	-	-	-	-	-	-	-	-	-	-	-	-	-	-	-
IRD2MM_00380	1144888.CM001467_gene854	7.27e-50	165.0	COG0338@1|root,COG0338@2|Bacteria,1P85S@1224|Proteobacteria,2TS2X@28211|Alphaproteobacteria,47G4P@766|Rickettsiales	766|Rickettsiales	L	D12 class N6 adenine-specific DNA methyltransferase	-	-	2.1.1.72	ko:K06223	ko03430,map03430	-	-	-	ko00000,ko00001,ko01000,ko02048,ko03032,ko03400	-	-	-	MethyltransfD12
IRD2MM_00390	336407.RBE_0415	4.89e-23	94.7	COG0338@1|root,COG0338@2|Bacteria,1P85S@1224|Proteobacteria,2TS2X@28211|Alphaproteobacteria,47G4P@766|Rickettsiales	766|Rickettsiales	L	D12 class N6 adenine-specific DNA methyltransferase	dam2	-	2.1.1.72	ko:K06223	ko03430,map03430	-	-	-	ko00000,ko00001,ko01000,ko02048,ko03032,ko03400	-	-	-	MethyltransfD12
IRD2MM_00395	1144888.CM001467_gene853	5.72e-60	193.0	COG4585@1|root,COG4585@2|Bacteria,1QXNA@1224|Proteobacteria,2TY4R@28211|Alphaproteobacteria,47GCB@766|Rickettsiales	766|Rickettsiales	T	Histidine kinase-, DNA gyrase B-, and HSP90-like ATPase	-	-	-	-	-	-	-	-	-	-	-	-	HATPase_c
IRD2MM_00400	1144888.CM001467_gene853	1.03e-76	237.0	COG4585@1|root,COG4585@2|Bacteria,1QXNA@1224|Proteobacteria,2TY4R@28211|Alphaproteobacteria,47GCB@766|Rickettsiales	766|Rickettsiales	T	Histidine kinase-, DNA gyrase B-, and HSP90-like ATPase	-	-	-	-	-	-	-	-	-	-	-	-	HATPase_c
IRD2MM_00405	1144888.CM001467_gene852	6.22e-25	97.8	COG0317@1|root,COG0317@2|Bacteria,1MU44@1224|Proteobacteria,2TQNY@28211|Alphaproteobacteria,47G6R@766|Rickettsiales	766|Rickettsiales	KT	COG0317 Guanosine polyphosphate pyrophosphohydrolases synthetases	spoT6	-	-	-	-	-	-	-	-	-	-	-	HD_4
IRD2MM_00410	1144888.CM001467_gene852	1.89e-33	120.0	COG0317@1|root,COG0317@2|Bacteria,1MU44@1224|Proteobacteria,2TQNY@28211|Alphaproteobacteria,47G6R@766|Rickettsiales	766|Rickettsiales	KT	COG0317 Guanosine polyphosphate pyrophosphohydrolases synthetases	spoT6	-	-	-	-	-	-	-	-	-	-	-	HD_4
IRD2MM_00415	336407.RBE_0420	1.52e-36	126.0	2DNWN@1|root,32ZJJ@2|Bacteria,1NIDI@1224|Proteobacteria,2UMZE@28211|Alphaproteobacteria,47FSP@766|Rickettsiales	766|Rickettsiales	S	Conjugal transfer protein TraD	-	-	-	-	-	-	-	-	-	-	-	-	TraD
IRD2MM_00470	334545.CCMG01000005_gene190	8.75e-30	113.0	COG0507@1|root,COG0507@2|Bacteria,1MUTR@1224|Proteobacteria,2TSQQ@28211|Alphaproteobacteria,47FZ9@766|Rickettsiales	766|Rickettsiales	L	AAA domain	-	-	-	-	-	-	-	-	-	-	-	-	AAA_30,MobA_MobL,Toprim_3
IRD2MM_00485	334545.CCMG01000004_gene189	3.32e-29	117.0	COG0507@1|root,COG4643@1|root,COG0507@2|Bacteria,COG4643@2|Bacteria	2|Bacteria	P	DNA integration	traC	-	3.6.4.12	ko:K10742	ko03030,map03030	-	-	-	ko00000,ko00001,ko01000,ko03032	-	-	-	DUF3987,DUF3991,Toprim_2
IRD2MM_00490	293613.A1E_02655	4.75e-12	66.2	COG4643@1|root,COG4643@2|Bacteria	2|Bacteria	P	DNA integration	traC	-	-	-	-	-	-	-	-	-	-	-	DUF3987,DUF3991,Toprim_2
IRD2MM_00500	86106.I862_06200	6.02e-189	538.0	COG0621@1|root,COG0621@2|Bacteria,1MURS@1224|Proteobacteria,2TQN6@28211|Alphaproteobacteria,47EVT@766|Rickettsiales	766|Rickettsiales	J	Catalyzes the methylthiolation of N6- (dimethylallyl)adenosine (i(6)A), leading to the formation of 2- methylthio-N6-(dimethylallyl)adenosine (ms(2)i(6)A) at position 37 in tRNAs that read codons beginning with uridine	miaB	-	2.8.4.3	ko:K06168	-	-	R10645,R10646,R10647	RC00003,RC00980,RC03221,RC03222	ko00000,ko01000,ko03016	-	-	-	Radical_SAM,TRAM,UPF0004
IRD2MM_00505	1235457.C404_01070	1.65e-185	531.0	COG1271@1|root,COG1271@2|Bacteria,1MV60@1224|Proteobacteria,2VHFR@28216|Betaproteobacteria,1K5HU@119060|Burkholderiaceae	28216|Betaproteobacteria	C	Cytochrome bd terminal oxidase subunit I	cydA	-	1.10.3.14	ko:K00425	ko00190,ko01100,ko02020,map00190,map01100,map02020	M00153	R11325	RC00061	ko00000,ko00001,ko00002,ko01000	3.D.4.3	-	-	Cyt_bd_oxida_I
IRD2MM_00510	856793.MICA_299	1.03e-138	403.0	COG1294@1|root,COG1294@2|Bacteria,1MURP@1224|Proteobacteria,2TU3I@28211|Alphaproteobacteria,4BR9P@82117|unclassified Alphaproteobacteria	28211|Alphaproteobacteria	C	Cytochrome bd terminal oxidase subunit II	cydB	-	1.10.3.14	ko:K00426	ko00190,ko01100,ko02020,map00190,map01100,map02020	M00153	R11325	RC00061	ko00000,ko00001,ko00002,ko01000	3.D.4.3	-	-	Cyt_bd_oxida_II
IRD2MM_00520	1548153.LR59_10025	3.11e-57	181.0	COG0105@1|root,COG0105@2|Bacteria,1R9ZA@1224|Proteobacteria,42RIR@68525|delta/epsilon subdivisions,2YP3Q@29547|Epsilonproteobacteria	29547|Epsilonproteobacteria	F	Major role in the synthesis of nucleoside triphosphates other than ATP. The ATP gamma phosphate is transferred to the NDP beta phosphate via a ping-pong mechanism, using a phosphorylated active-site intermediate	ndk	-	2.7.4.6	ko:K00940	ko00230,ko00240,ko00983,ko01100,ko01110,ko01130,ko04016,map00230,map00240,map00983,map01100,map01110,map01130,map04016	M00049,M00050,M00052,M00053	R00124,R00139,R00156,R00330,R00570,R00722,R01137,R01857,R02093,R02326,R02331,R03530,R11894,R11895	RC00002	ko00000,ko00001,ko00002,ko01000,ko04131	-	-	-	NDK
IRD2MM_00525	1122218.KB893653_gene1044	3.55e-154	449.0	COG0148@1|root,COG0148@2|Bacteria,1MU1N@1224|Proteobacteria,2TR04@28211|Alphaproteobacteria,1JSEC@119045|Methylobacteriaceae	28211|Alphaproteobacteria	G	Catalyzes the reversible conversion of 2- phosphoglycerate into phosphoenolpyruvate. It is essential for the degradation of carbohydrates via glycolysis	eno	-	4.2.1.11	ko:K01689	ko00010,ko00680,ko01100,ko01110,ko01120,ko01130,ko01200,ko01230,ko03018,ko04066,map00010,map00680,map01100,map01110,map01120,map01130,map01200,map01230,map03018,map04066	M00001,M00002,M00003,M00346,M00394	R00658	RC00349	ko00000,ko00001,ko00002,ko01000,ko03019,ko04147	-	-	-	Enolase_C,Enolase_N
IRD2MM_00530	272951.rsib_orf1283	1.27e-20	92.8	COG1214@1|root,COG1214@2|Bacteria,1MXPH@1224|Proteobacteria,2TTM2@28211|Alphaproteobacteria,47FPG@766|Rickettsiales	766|Rickettsiales	O	COG1214 Inactive homolog of metal-dependent proteases	-	-	-	-	-	-	-	-	-	-	-	-	Peptidase_M22
IRD2MM_00545	86106.I862_05660	1.88e-266	743.0	COG1384@1|root,COG1384@2|Bacteria,1MV32@1224|Proteobacteria,2TQYH@28211|Alphaproteobacteria,47ESY@766|Rickettsiales	766|Rickettsiales	J	Belongs to the class-I aminoacyl-tRNA synthetase family	lysS	-	6.1.1.6	ko:K04566	ko00970,map00970	M00360	R03658	RC00055,RC00523	ko00000,ko00001,ko00002,ko01000,ko01007,ko03016	-	-	-	tRNA-synt_1f
IRD2MM_00560	86106.I862_03900	2.16e-115	343.0	COG0113@1|root,COG0113@2|Bacteria,1MWMW@1224|Proteobacteria,2TS3F@28211|Alphaproteobacteria,47EXD@766|Rickettsiales	766|Rickettsiales	H	Belongs to the ALAD family	hemB	-	4.2.1.24	ko:K01698	ko00860,ko01100,ko01110,ko01120,map00860,map01100,map01110,map01120	M00121	R00036	RC00918,RC01781	ko00000,ko00001,ko00002,ko01000,ko04147	-	-	-	ALAD
IRD2MM_00570	86106.I862_06140	6.08e-91	271.0	COG1905@1|root,COG1905@2|Bacteria,1MWS2@1224|Proteobacteria,2TSEJ@28211|Alphaproteobacteria,47F8V@766|Rickettsiales	766|Rickettsiales	C	NDH-1 shuttles electrons from NADH, via FMN and iron- sulfur (Fe-S) centers, to quinones in the respiratory chain. Couples the redox reaction to proton translocation (for every two electrons transferred, four hydrogen ions are translocated across the cytoplasmic membrane), and thus conserves the redox energy in a proton gradient (By similarity)	nuoE	-	1.6.5.3,1.6.99.3	ko:K00334,ko:K03943	ko00190,ko01100,ko04714,ko04723,ko04932,ko05010,ko05012,ko05016,map00190,map01100,map04714,map04723,map04932,map05010,map05012,map05016	M00143,M00144	R11945	RC00061	ko00000,ko00001,ko00002,ko01000	3.D.1,3.D.1.6	-	-	2Fe-2S_thioredx
IRD2MM_00575	86106.I862_06135	1.15e-239	664.0	COG0649@1|root,COG0649@2|Bacteria,1MVIN@1224|Proteobacteria,2TQZ0@28211|Alphaproteobacteria,47ET3@766|Rickettsiales	766|Rickettsiales	C	NDH-1 shuttles electrons from NADH, via FMN and iron- sulfur (Fe-S) centers, to quinones in the respiratory chain. The immediate electron acceptor for the enzyme in this species is believed to be ubiquinone. Couples the redox reaction to proton translocation (for every two electrons transferred, four hydrogen ions are translocated across the cytoplasmic membrane), and thus conserves the redox ene…	nuoD	-	1.6.5.3	ko:K00333	ko00190,ko01100,map00190,map01100	M00144	R11945	RC00061	ko00000,ko00001,ko00002,ko01000	3.D.1	-	-	Complex1_49kDa
IRD2MM_00580	86106.I862_02940	3.64e-115	355.0	COG1007@1|root,COG1007@2|Bacteria,1MV56@1224|Proteobacteria,2TQMX@28211|Alphaproteobacteria,47EYV@766|Rickettsiales	766|Rickettsiales	C	NDH-1 shuttles electrons from NADH, via FMN and iron- sulfur (Fe-S) centers, to quinones in the respiratory chain. The immediate electron acceptor for the enzyme in this species is believed to be ubiquinone. Couples the redox reaction to proton translocation (for every two electrons transferred, four hydrogen ions are translocated across the cytoplasmic membrane), and thus conserves the redox ene…	nuoN	GO:0003674,GO:0003824,GO:0003954,GO:0008150,GO:0008152,GO:0016491,GO:0016651,GO:0016655,GO:0050136,GO:0055114	1.6.5.3	ko:K00343	ko00190,ko01100,map00190,map01100	M00144	R11945	RC00061	ko00000,ko00001,ko00002,ko01000	3.D.1	-	-	Proton_antipo_M
IRD2MM_00585	86106.I862_02945	2.2e-197	565.0	COG1008@1|root,COG1008@2|Bacteria,1MV7V@1224|Proteobacteria,2TSNK@28211|Alphaproteobacteria,47EU0@766|Rickettsiales	766|Rickettsiales	C	NDH-1 shuttles electrons from NADH, via FMN and iron- sulfur (Fe-S) centers, to quinones in the respiratory chain. Couples the redox reaction to proton translocation (for every two electrons transferred, four hydrogen ions are translocated across the cytoplasmic membrane), and thus conserves the redox energy in a proton gradient (By similarity)	nuoM	-	1.6.5.3	ko:K00342	ko00190,ko01100,map00190,map01100	M00144	R11945	RC00061	ko00000,ko00001,ko00002,ko01000	3.D.1	-	-	Oxidored_q5_N,Proton_antipo_M
IRD2MM_00590	86106.I862_02950	5.18e-261	738.0	COG1009@1|root,COG1009@2|Bacteria,1MW2M@1224|Proteobacteria,2TQSS@28211|Alphaproteobacteria,47EU1@766|Rickettsiales	766|Rickettsiales	C	NADH ubiquinone oxidoreductase subunit 5 (chain L) Multisubunit Na H antiporter, MnhA	nuoL	-	1.6.5.3	ko:K00341	ko00190,ko01100,map00190,map01100	M00144	R11945	RC00061	ko00000,ko00001,ko00002,ko01000	3.D.1	-	-	NADH5_C,Proton_antipo_M,Proton_antipo_N
IRD2MM_00595	391616.OA238_c28560	4.19e-36	125.0	COG0713@1|root,COG0713@2|Bacteria,1RH0S@1224|Proteobacteria,2U93P@28211|Alphaproteobacteria	28211|Alphaproteobacteria	C	NDH-1 shuttles electrons from NADH, via FMN and iron- sulfur (Fe-S) centers, to quinones in the respiratory chain. The immediate electron acceptor for the enzyme in this species is believed to be ubiquinone. Couples the redox reaction to proton translocation (for every two electrons transferred, four hydrogen ions are translocated across the cytoplasmic membrane), and thus conserves the redox ene…	nuoK	GO:0003674,GO:0003824,GO:0003954,GO:0008150,GO:0008152,GO:0016491,GO:0016651,GO:0016655,GO:0050136,GO:0055114	1.6.5.3	ko:K00340	ko00190,ko01100,map00190,map01100	M00144	R11945	RC00061	ko00000,ko00001,ko00002,ko01000	3.D.1	-	-	Oxidored_q2
IRD2MM_00600	86106.I862_02960	2.68e-60	194.0	COG0839@1|root,COG0839@2|Bacteria,1MWJV@1224|Proteobacteria,2TRB2@28211|Alphaproteobacteria,47FDH@766|Rickettsiales	766|Rickettsiales	C	Belongs to the complex I subunit 6 family	nuoJ	GO:0005575,GO:0005623,GO:0005886,GO:0016020,GO:0044464,GO:0071944	1.6.5.3	ko:K00339	ko00190,ko01100,map00190,map01100	M00144	R11945	RC00061	ko00000,ko00001,ko00002,ko01000	3.D.1	-	-	Oxidored_q3
IRD2MM_00605	1453501.JELR01000001_gene2490	5.65e-21	106.0	COG0741@1|root,COG0741@2|Bacteria,1MV3F@1224|Proteobacteria,1RMS8@1236|Gammaproteobacteria,4657M@72275|Alteromonadaceae	1236|Gammaproteobacteria	M	COG0741 Soluble lytic murein transglycosylase and related regulatory proteins (some contain LysM invasin domains)	slt	GO:0000270,GO:0003674,GO:0003824,GO:0005575,GO:0005618,GO:0005623,GO:0006022,GO:0006026,GO:0006027,GO:0006807,GO:0008150,GO:0008152,GO:0008932,GO:0008933,GO:0009056,GO:0009057,GO:0009253,GO:0009274,GO:0016740,GO:0016757,GO:0030203,GO:0030288,GO:0030312,GO:0030313,GO:0031975,GO:0042597,GO:0043170,GO:0044464,GO:0061783,GO:0071704,GO:0071944,GO:1901135,GO:1901136,GO:1901564,GO:1901565,GO:1901575	-	ko:K08309	-	-	-	-	ko00000,ko01000,ko01011	-	GH23	iETEC_1333.ETEC_4747,iPC815.YPO0452	SLT,SLT_L
IRD2MM_00610	86106.I862_06750	8.29e-89	275.0	COG0382@1|root,COG0382@2|Bacteria,1MV4Q@1224|Proteobacteria,2TT3I@28211|Alphaproteobacteria,47FA7@766|Rickettsiales	766|Rickettsiales	H	Catalyzes the prenylation of para-hydroxybenzoate (PHB) with an all-trans polyprenyl group. Mediates the second step in the final reaction sequence of ubiquinone-8 (UQ-8) biosynthesis, which is the condensation of the polyisoprenoid side chain with PHB, generating the first membrane-bound Q intermediate 3- octaprenyl-4-hydroxybenzoate	ubiA	-	2.5.1.39	ko:K03179,ko:K06125	ko00130,ko01100,ko01110,map00130,map01100,map01110	M00117,M00128	R05000,R05615,R05616,R07273	RC00209,RC02895	ko00000,ko00001,ko00002,ko01000,ko01006	-	-	-	UbiA
IRD2MM_00615	86106.I862_06755	2.13e-86	260.0	COG0852@1|root,COG0852@2|Bacteria,1MX4B@1224|Proteobacteria,2TSMT@28211|Alphaproteobacteria,47FCH@766|Rickettsiales	766|Rickettsiales	C	NDH-1 shuttles electrons from NADH, via FMN and iron- sulfur (Fe-S) centers, to quinones in the respiratory chain. The immediate electron acceptor for the enzyme in this species is believed to be ubiquinone. Couples the redox reaction to proton translocation (for every two electrons transferred, four hydrogen ions are translocated across the cytoplasmic membrane), and thus conserves the redox ene…	nuoC	-	1.6.5.3	ko:K00332	ko00190,ko01100,map00190,map01100	M00144	R11945	RC00061	ko00000,ko00001,ko00002,ko01000	3.D.1	-	-	Complex1_30kDa
IRD2MM_00635	1424334.W822_22445	1.3e-61	197.0	COG0132@1|root,COG0132@2|Bacteria,1RDRK@1224|Proteobacteria,2VXK4@28216|Betaproteobacteria,3T4D4@506|Alcaligenaceae	28216|Betaproteobacteria	H	Catalyzes a mechanistically unusual reaction, the ATP- dependent insertion of CO2 between the N7 and N8 nitrogen atoms of 7,8-diaminopelargonic acid (DAPA) to form an ureido ring	bioD	-	2.1.1.197,6.3.3.3	ko:K01935,ko:K02169	ko00780,ko01100,map00780,map01100	M00123,M00572,M00573,M00577	R03182,R09543	RC00003,RC00460,RC00868	ko00000,ko00001,ko00002,ko01000	-	-	-	AAA_26,Methyltransf_25
IRD2MM_00650	434131.NRI_0585	1.08e-130	387.0	COG0156@1|root,COG0156@2|Bacteria,1MVVH@1224|Proteobacteria,2TTAK@28211|Alphaproteobacteria,47EWX@766|Rickettsiales	766|Rickettsiales	E	Cys/Met metabolism PLP-dependent enzyme	bioF	-	2.3.1.47	ko:K00652	ko00780,ko01100,map00780,map01100	M00123,M00573,M00577	R03210,R10124	RC00004,RC00039,RC02725	ko00000,ko00001,ko00002,ko01000,ko01007	-	-	-	Aminotran_1_2
IRD2MM_00655	1231626.CAHE_0559	1.11e-161	460.0	COG0502@1|root,COG0502@2|Bacteria,4NEMA@976|Bacteroidetes,47K22@768503|Cytophagia	976|Bacteroidetes	H	Catalyzes the conversion of dethiobiotin (DTB) to biotin by the insertion of a sulfur atom into dethiobiotin via a radical- based mechanism	bioB	-	2.8.1.6	ko:K01012	ko00780,ko01100,map00780,map01100	M00123,M00573,M00577	R01078	RC00441	ko00000,ko00001,ko00002,ko01000	-	-	-	BATS,Radical_SAM
IRD2MM_00660	86106.I862_04610	6.85e-61	195.0	COG1544@1|root,COG1544@2|Bacteria,1MZHW@1224|Proteobacteria,2TV3J@28211|Alphaproteobacteria,47FH6@766|Rickettsiales	766|Rickettsiales	J	Sigma 54 modulation/S30EA ribosomal protein C terminus	yhbH	-	-	-	-	-	-	-	-	-	-	-	Ribosom_S30AE_C,Ribosomal_S30AE
IRD2MM_00665	86106.I862_03875	3.82e-87	261.0	COG0231@1|root,COG0231@2|Bacteria,1MW2J@1224|Proteobacteria,2TUWE@28211|Alphaproteobacteria,47F73@766|Rickettsiales	766|Rickettsiales	J	Involved in peptide bond synthesis. Stimulates efficient translation and peptide-bond synthesis on native or reconstituted 70S ribosomes in vitro. Probably functions indirectly by altering the affinity of the ribosome for aminoacyl-tRNA, thus increasing their reactivity as acceptors for peptidyl transferase	efp	-	-	ko:K02356	-	-	-	-	ko00000,ko03012	-	-	-	EFP,EFP_N,Elong-fact-P_C
IRD2MM_00670	1121123.AUAO01000003_gene2466	3.07e-16	73.2	COG0271@1|root,COG0271@2|Bacteria,1R3MM@1224|Proteobacteria,2UBUW@28211|Alphaproteobacteria,2KHBP@204458|Caulobacterales	204458|Caulobacterales	T	Belongs to the BolA IbaG family	-	-	-	-	-	-	-	-	-	-	-	-	BolA
IRD2MM_00675	1528098.NOVO_06975	1.45e-45	149.0	COG0278@1|root,COG0278@2|Bacteria,1MZ4V@1224|Proteobacteria,2U9QB@28211|Alphaproteobacteria,47FGK@766|Rickettsiales	766|Rickettsiales	C	Belongs to the glutaredoxin family. Monothiol subfamily	grxC2	-	-	ko:K07390	-	-	-	-	ko00000,ko03029,ko03110	-	-	-	Glutaredoxin
IRD2MM_00690	86106.I862_03720	5.32e-134	385.0	COG0479@1|root,COG0479@2|Bacteria,1MVHS@1224|Proteobacteria,2TQYF@28211|Alphaproteobacteria,47EX7@766|Rickettsiales	766|Rickettsiales	C	Belongs to the succinate dehydrogenase fumarate reductase iron-sulfur protein family	sdhB	-	1.3.5.1,1.3.5.4	ko:K00240	ko00020,ko00190,ko00650,ko00720,ko01100,ko01110,ko01120,ko01130,ko01200,map00020,map00190,map00650,map00720,map01100,map01110,map01120,map01130,map01200	M00009,M00011,M00149,M00173,M00374,M00376	R02164	RC00045	ko00000,ko00001,ko00002,ko01000	-	-	-	Fer2_3,Fer4_10,Fer4_17,Fer4_8
IRD2MM_00695	86106.I862_03340	9.75e-59	185.0	COG1734@1|root,COG1734@2|Bacteria,1RD08@1224|Proteobacteria,2U74V@28211|Alphaproteobacteria,47FBY@766|Rickettsiales	766|Rickettsiales	T	Transcription factor that acts by binding directly to the RNA polymerase (RNAP). Required for negative regulation of rRNA expression and positive regulation of several amino acid biosynthesis promoters	dksA	-	-	ko:K06204	ko02026,map02026	-	-	-	ko00000,ko00001,ko03000,ko03009,ko03021	-	-	-	zf-dskA_traR
IRD2MM_00700	86106.I862_02445	3.22e-49	164.0	COG0353@1|root,COG0353@2|Bacteria,1MV9Q@1224|Proteobacteria,2TRZM@28211|Alphaproteobacteria,47F94@766|Rickettsiales	766|Rickettsiales	L	May play a role in DNA repair. It seems to be involved in an RecBC-independent recombinational process of DNA repair. It may act with RecF and RecO	recR	-	-	ko:K06187	ko03440,map03440	-	-	-	ko00000,ko00001,ko03400	-	-	-	RecR,Toprim_4
IRD2MM_00705	1458427.BAWN01000034_gene1940	2.39e-12	73.9	COG1749@1|root,COG1749@2|Bacteria,1MU5J@1224|Proteobacteria,2VIV1@28216|Betaproteobacteria,4AATG@80864|Comamonadaceae	28216|Betaproteobacteria	N	Flagellar basal body rod protein	flgE	-	-	ko:K02390	ko02040,map02040	-	-	-	ko00000,ko00001,ko02035	-	-	-	FlaE,Flg_bb_rod,Flg_bbr_C
IRD2MM_00710	1548153.LR59_00785	3.58e-41	147.0	COG4786@1|root,COG4786@2|Bacteria,1MVMA@1224|Proteobacteria,42N3R@68525|delta/epsilon subdivisions,2YMWT@29547|Epsilonproteobacteria	29547|Epsilonproteobacteria	N	Belongs to the flagella basal body rod proteins family	flgG	-	-	ko:K02392	ko02040,map02040	-	-	-	ko00000,ko00001,ko02035	-	-	-	Flg_bb_rod,Flg_bbr_C
IRD2MM_00720	536019.Mesop_2009	2.91e-10	65.1	COG1261@1|root,COG1261@2|Bacteria,1MZIR@1224|Proteobacteria,2TTEA@28211|Alphaproteobacteria,43KKW@69277|Phyllobacteriaceae	28211|Alphaproteobacteria	N	Involved in the assembly process of the P-ring formation. It may associate with FlgF on the rod constituting a structure essential for the P-ring assembly or may act as a modulator protein for the P-ring assembly	-	-	-	ko:K02386	ko02040,map02040	-	-	-	ko00000,ko00001,ko02035	-	-	-	ChapFlgA
IRD2MM_00725	86106.I862_04880	1.17e-88	270.0	COG2063@1|root,COG2063@2|Bacteria,1RDEY@1224|Proteobacteria,2TRHN@28211|Alphaproteobacteria,47FDY@766|Rickettsiales	766|Rickettsiales	N	Assembles around the rod to form the L-ring and probably protects the motor basal body from shearing forces during rotation	flgH	-	-	ko:K02393	ko02040,map02040	-	-	-	ko00000,ko00001,ko02035	-	-	-	FlgH
IRD2MM_00740	244582.JQAK01000004_gene152	2.17e-147	433.0	COG1115@1|root,COG1115@2|Bacteria,1MUI3@1224|Proteobacteria,2TQVA@28211|Alphaproteobacteria,47GE0@766|Rickettsiales	766|Rickettsiales	U	Sodium:alanine symporter family	-	-	-	ko:K03310	-	-	-	-	ko00000	2.A.25	-	-	Na_Ala_symp
IRD2MM_00745	859653.HIMB5_00012770	5.79e-294	822.0	COG0441@1|root,COG0441@2|Bacteria,1MUP2@1224|Proteobacteria,2TQWI@28211|Alphaproteobacteria,4BPFD@82117|unclassified Alphaproteobacteria	28211|Alphaproteobacteria	J	Catalyzes the attachment of threonine to tRNA(Thr) in a two-step reaction L-threonine is first activated by ATP to form Thr-AMP and then transferred to the acceptor end of tRNA(Thr)	thrS	-	6.1.1.3	ko:K01868	ko00970,map00970	M00359,M00360	R03663	RC00055,RC00523	ko00000,ko00001,ko00002,ko01000,ko01007,ko03016	-	-	-	HGTP_anticodon,TGS,tRNA-synt_2b,tRNA_SAD
IRD2MM_00750	985867.AEWF01000004_gene345	6.61e-52	168.0	COG0290@1|root,COG0290@2|Bacteria,1RDD2@1224|Proteobacteria,2U58Z@28211|Alphaproteobacteria,47FDB@766|Rickettsiales	766|Rickettsiales	J	IF-3 binds to the 30S ribosomal subunit and shifts the equilibrum between 70S ribosomes and their 50S and 30S subunits in favor of the free subunits, thus enhancing the availability of 30S subunits on which protein synthesis initiation begins	infC	-	-	ko:K02520	-	-	-	-	ko00000,ko03012,ko03029	-	-	-	IF3_C,IF3_N
IRD2MM_00755	102232.GLO73106DRAFT_00033430	1.85e-13	67.8	COG2931@1|root,COG2931@2|Bacteria,1G2GC@1117|Cyanobacteria	1117|Cyanobacteria	Q	FG-GAP repeat	-	-	-	-	-	-	-	-	-	-	-	-	FG-GAP
IRD2MM_00760	102232.GLO73106DRAFT_00036600	1.11e-10	61.2	COG2931@1|root,COG2931@2|Bacteria	2|Bacteria	Q	calcium- and calmodulin-responsive adenylate cyclase activity	-	-	-	-	-	-	-	-	-	-	-	-	Calx-beta,DUF5122,FG-GAP,HemolysinCabind
IRD2MM_00770	1207063.P24_17543	5.07e-143	415.0	COG0536@1|root,COG0536@2|Bacteria,1MUGZ@1224|Proteobacteria,2TR5I@28211|Alphaproteobacteria,2JQWN@204441|Rhodospirillales	204441|Rhodospirillales	S	An essential GTPase which binds GTP, GDP and possibly (p)ppGpp with moderate affinity, with high nucleotide exchange rates and a fairly low GTP hydrolysis rate. Plays a role in control of the cell cycle, stress response, ribosome biogenesis and in those bacteria that undergo differentiation, in morphogenesis control	obg	-	-	ko:K03979	-	-	-	-	ko00000,ko01000,ko03009	-	-	-	GTP1_OBG,MMR_HSR1
IRD2MM_00780	86106.I862_03610	0.0	1176.0	COG0493@1|root,COG0543@1|root,COG0493@2|Bacteria,COG0543@2|Bacteria,1QVTW@1224|Proteobacteria,2TWJK@28211|Alphaproteobacteria,47EUW@766|Rickettsiales	766|Rickettsiales	CEH	COG0493 NADPH-dependent glutamate synthase beta chain and related oxidoreductases	gltD	-	-	-	-	-	-	-	-	-	-	-	Fer4_20,Pyr_redox_2
IRD2MM_00790	205920.ECH_1111	1.22e-98	299.0	COG0552@1|root,COG0552@2|Bacteria,1MUDU@1224|Proteobacteria,2TS0M@28211|Alphaproteobacteria,47ETT@766|Rickettsiales	766|Rickettsiales	U	Involved in targeting and insertion of nascent membrane proteins into the cytoplasmic membrane. Acts as a receptor for the complex formed by the signal recognition particle (SRP) and the ribosome-nascent chain (RNC). Interaction with SRP-RNC leads to the transfer of the RNC complex to the Sec translocase for insertion into the membrane, the hydrolysis of GTP by both Ffh and FtsY, and the dissocia…	ftsY	-	-	ko:K03110	ko02024,ko03060,ko03070,map02024,map03060,map03070	M00335	-	-	ko00000,ko00001,ko00002,ko02044	3.A.5.1,3.A.5.2,3.A.5.7	-	-	SRP54,SRP54_N
IRD2MM_00805	86106.I862_02835	6.4e-12	67.0	COG5346@1|root,COG5346@2|Bacteria	2|Bacteria	S	Predicted membrane protein (DUF2335)	-	-	-	-	-	-	-	-	-	-	-	-	DUF2335
IRD2MM_00835	1205681.CALW02000061_gene1771	1.38e-136	414.0	COG0171@1|root,COG0388@1|root,COG0171@2|Bacteria,COG0388@2|Bacteria,1MU9U@1224|Proteobacteria,2TRAU@28211|Alphaproteobacteria,48TGT@772|Bartonellaceae	28211|Alphaproteobacteria	H	Catalyzes the ATP-dependent amidation of deamido-NAD to form NAD. Uses L-glutamine as a nitrogen source	nadE	GO:0003674,GO:0003824,GO:0005575,GO:0005622,GO:0005623,GO:0005737,GO:0006139,GO:0006725,GO:0006732,GO:0006733,GO:0006753,GO:0006793,GO:0006796,GO:0006807,GO:0008150,GO:0008152,GO:0008795,GO:0009058,GO:0009108,GO:0009117,GO:0009165,GO:0009435,GO:0009987,GO:0016874,GO:0016879,GO:0016880,GO:0018130,GO:0019359,GO:0019362,GO:0019363,GO:0019438,GO:0019637,GO:0019674,GO:0034641,GO:0034654,GO:0044237,GO:…	6.3.1.5,6.3.5.1	ko:K01916,ko:K01950	ko00760,ko01100,map00760,map01100	M00115	R00189,R00257	RC00010,RC00100	ko00000,ko00001,ko00002,ko01000	-	-	-	CN_hydrolase,NAD_synthase
IRD2MM_00840	161528.ED21_30829	2.91e-27	105.0	COG0024@1|root,COG0024@2|Bacteria,1MU99@1224|Proteobacteria,2TQTH@28211|Alphaproteobacteria,2K0AR@204457|Sphingomonadales	204457|Sphingomonadales	E	Methionine aminopeptidase	map	-	3.4.11.18	ko:K01265	-	-	-	-	ko00000,ko01000,ko01002	-	-	-	Peptidase_M24
IRD2MM_00885	1144888.CM001467_gene860	5.42e-105	313.0	2AYA8@1|root,31QCR@2|Bacteria,1QN0G@1224|Proteobacteria,2V0EN@28211|Alphaproteobacteria,47G4D@766|Rickettsiales	766|Rickettsiales	-	-	-	-	-	-	-	-	-	-	-	-	-	-	-
IRD2MM_00895	1144888.CM001467_gene854	7.27e-50	165.0	COG0338@1|root,COG0338@2|Bacteria,1P85S@1224|Proteobacteria,2TS2X@28211|Alphaproteobacteria,47G4P@766|Rickettsiales	766|Rickettsiales	L	D12 class N6 adenine-specific DNA methyltransferase	-	-	2.1.1.72	ko:K06223	ko03430,map03430	-	-	-	ko00000,ko00001,ko01000,ko02048,ko03032,ko03400	-	-	-	MethyltransfD12
IRD2MM_00905	336407.RBE_0415	4.89e-23	94.7	COG0338@1|root,COG0338@2|Bacteria,1P85S@1224|Proteobacteria,2TS2X@28211|Alphaproteobacteria,47G4P@766|Rickettsiales	766|Rickettsiales	L	D12 class N6 adenine-specific DNA methyltransferase	dam2	-	2.1.1.72	ko:K06223	ko03430,map03430	-	-	-	ko00000,ko00001,ko01000,ko02048,ko03032,ko03400	-	-	-	MethyltransfD12
IRD2MM_00910	1144888.CM001467_gene853	5.72e-60	193.0	COG4585@1|root,COG4585@2|Bacteria,1QXNA@1224|Proteobacteria,2TY4R@28211|Alphaproteobacteria,47GCB@766|Rickettsiales	766|Rickettsiales	T	Histidine kinase-, DNA gyrase B-, and HSP90-like ATPase	-	-	-	-	-	-	-	-	-	-	-	-	HATPase_c
IRD2MM_00915	1144888.CM001467_gene853	1.03e-76	237.0	COG4585@1|root,COG4585@2|Bacteria,1QXNA@1224|Proteobacteria,2TY4R@28211|Alphaproteobacteria,47GCB@766|Rickettsiales	766|Rickettsiales	T	Histidine kinase-, DNA gyrase B-, and HSP90-like ATPase	-	-	-	-	-	-	-	-	-	-	-	-	HATPase_c
IRD2MM_00920	1144888.CM001467_gene852	6.22e-25	97.8	COG0317@1|root,COG0317@2|Bacteria,1MU44@1224|Proteobacteria,2TQNY@28211|Alphaproteobacteria,47G6R@766|Rickettsiales	766|Rickettsiales	KT	COG0317 Guanosine polyphosphate pyrophosphohydrolases synthetases	spoT6	-	-	-	-	-	-	-	-	-	-	-	HD_4
IRD2MM_00925	1144888.CM001467_gene852	1.89e-33	120.0	COG0317@1|root,COG0317@2|Bacteria,1MU44@1224|Proteobacteria,2TQNY@28211|Alphaproteobacteria,47G6R@766|Rickettsiales	766|Rickettsiales	KT	COG0317 Guanosine polyphosphate pyrophosphohydrolases synthetases	spoT6	-	-	-	-	-	-	-	-	-	-	-	HD_4
IRD2MM_00930	336407.RBE_0420	1.52e-36	126.0	2DNWN@1|root,32ZJJ@2|Bacteria,1NIDI@1224|Proteobacteria,2UMZE@28211|Alphaproteobacteria,47FSP@766|Rickettsiales	766|Rickettsiales	S	Conjugal transfer protein TraD	-	-	-	-	-	-	-	-	-	-	-	-	TraD
IRD2MM_00995	334545.CCMG01000005_gene190	8.75e-30	113.0	COG0507@1|root,COG0507@2|Bacteria,1MUTR@1224|Proteobacteria,2TSQQ@28211|Alphaproteobacteria,47FZ9@766|Rickettsiales	766|Rickettsiales	L	AAA domain	-	-	-	-	-	-	-	-	-	-	-	-	AAA_30,MobA_MobL,Toprim_3
IRD2MM_01010	334545.CCMG01000004_gene189	3.32e-29	117.0	COG0507@1|root,COG4643@1|root,COG0507@2|Bacteria,COG4643@2|Bacteria	2|Bacteria	P	DNA integration	traC	-	3.6.4.12	ko:K10742	ko03030,map03030	-	-	-	ko00000,ko00001,ko01000,ko03032	-	-	-	DUF3987,DUF3991,Toprim_2
IRD2MM_01015	293613.A1E_02655	4.75e-12	66.2	COG4643@1|root,COG4643@2|Bacteria	2|Bacteria	P	DNA integration	traC	-	-	-	-	-	-	-	-	-	-	-	DUF3987,DUF3991,Toprim_2
IRD2MM_01025	86106.I862_06200	6.02e-189	538.0	COG0621@1|root,COG0621@2|Bacteria,1MURS@1224|Proteobacteria,2TQN6@28211|Alphaproteobacteria,47EVT@766|Rickettsiales	766|Rickettsiales	J	Catalyzes the methylthiolation of N6- (dimethylallyl)adenosine (i(6)A), leading to the formation of 2- methylthio-N6-(dimethylallyl)adenosine (ms(2)i(6)A) at position 37 in tRNAs that read codons beginning with uridine	miaB	-	2.8.4.3	ko:K06168	-	-	R10645,R10646,R10647	RC00003,RC00980,RC03221,RC03222	ko00000,ko01000,ko03016	-	-	-	Radical_SAM,TRAM,UPF0004
IRD2MM_01030	1235457.C404_01070	1.65e-185	531.0	COG1271@1|root,COG1271@2|Bacteria,1MV60@1224|Proteobacteria,2VHFR@28216|Betaproteobacteria,1K5HU@119060|Burkholderiaceae	28216|Betaproteobacteria	C	Cytochrome bd terminal oxidase subunit I	cydA	-	1.10.3.14	ko:K00425	ko00190,ko01100,ko02020,map00190,map01100,map02020	M00153	R11325	RC00061	ko00000,ko00001,ko00002,ko01000	3.D.4.3	-	-	Cyt_bd_oxida_I
IRD2MM_01035	856793.MICA_299	1.03e-138	403.0	COG1294@1|root,COG1294@2|Bacteria,1MURP@1224|Proteobacteria,2TU3I@28211|Alphaproteobacteria,4BR9P@82117|unclassified Alphaproteobacteria	28211|Alphaproteobacteria	C	Cytochrome bd terminal oxidase subunit II	cydB	-	1.10.3.14	ko:K00426	ko00190,ko01100,ko02020,map00190,map01100,map02020	M00153	R11325	RC00061	ko00000,ko00001,ko00002,ko01000	3.D.4.3	-	-	Cyt_bd_oxida_II
IRD2MM_01045	1548153.LR59_10025	3.11e-57	181.0	COG0105@1|root,COG0105@2|Bacteria,1R9ZA@1224|Proteobacteria,42RIR@68525|delta/epsilon subdivisions,2YP3Q@29547|Epsilonproteobacteria	29547|Epsilonproteobacteria	F	Major role in the synthesis of nucleoside triphosphates other than ATP. The ATP gamma phosphate is transferred to the NDP beta phosphate via a ping-pong mechanism, using a phosphorylated active-site intermediate	ndk	-	2.7.4.6	ko:K00940	ko00230,ko00240,ko00983,ko01100,ko01110,ko01130,ko04016,map00230,map00240,map00983,map01100,map01110,map01130,map04016	M00049,M00050,M00052,M00053	R00124,R00139,R00156,R00330,R00570,R00722,R01137,R01857,R02093,R02326,R02331,R03530,R11894,R11895	RC00002	ko00000,ko00001,ko00002,ko01000,ko04131	-	-	-	NDK
IRD2MM_01050	1122218.KB893653_gene1044	3.55e-154	449.0	COG0148@1|root,COG0148@2|Bacteria,1MU1N@1224|Proteobacteria,2TR04@28211|Alphaproteobacteria,1JSEC@119045|Methylobacteriaceae	28211|Alphaproteobacteria	G	Catalyzes the reversible conversion of 2- phosphoglycerate into phosphoenolpyruvate. It is essential for the degradation of carbohydrates via glycolysis	eno	-	4.2.1.11	ko:K01689	ko00010,ko00680,ko01100,ko01110,ko01120,ko01130,ko01200,ko01230,ko03018,ko04066,map00010,map00680,map01100,map01110,map01120,map01130,map01200,map01230,map03018,map04066	M00001,M00002,M00003,M00346,M00394	R00658	RC00349	ko00000,ko00001,ko00002,ko01000,ko03019,ko04147	-	-	-	Enolase_C,Enolase_N
IRD2MM_01055	272951.rsib_orf1283	1.27e-20	92.8	COG1214@1|root,COG1214@2|Bacteria,1MXPH@1224|Proteobacteria,2TTM2@28211|Alphaproteobacteria,47FPG@766|Rickettsiales	766|Rickettsiales	O	COG1214 Inactive homolog of metal-dependent proteases	-	-	-	-	-	-	-	-	-	-	-	-	Peptidase_M22
IRD2MM_01070	86106.I862_05660	1.88e-266	743.0	COG1384@1|root,COG1384@2|Bacteria,1MV32@1224|Proteobacteria,2TQYH@28211|Alphaproteobacteria,47ESY@766|Rickettsiales	766|Rickettsiales	J	Belongs to the class-I aminoacyl-tRNA synthetase family	lysS	-	6.1.1.6	ko:K04566	ko00970,map00970	M00360	R03658	RC00055,RC00523	ko00000,ko00001,ko00002,ko01000,ko01007,ko03016	-	-	-	tRNA-synt_1f
IRD2MM_01085	86106.I862_03900	2.16e-115	343.0	COG0113@1|root,COG0113@2|Bacteria,1MWMW@1224|Proteobacteria,2TS3F@28211|Alphaproteobacteria,47EXD@766|Rickettsiales	766|Rickettsiales	H	Belongs to the ALAD family	hemB	-	4.2.1.24	ko:K01698	ko00860,ko01100,ko01110,ko01120,map00860,map01100,map01110,map01120	M00121	R00036	RC00918,RC01781	ko00000,ko00001,ko00002,ko01000,ko04147	-	-	-	ALAD
IRD2MM_01100	86106.I862_06140	6.08e-91	271.0	COG1905@1|root,COG1905@2|Bacteria,1MWS2@1224|Proteobacteria,2TSEJ@28211|Alphaproteobacteria,47F8V@766|Rickettsiales	766|Rickettsiales	C	NDH-1 shuttles electrons from NADH, via FMN and iron- sulfur (Fe-S) centers, to quinones in the respiratory chain. Couples the redox reaction to proton translocation (for every two electrons transferred, four hydrogen ions are translocated across the cytoplasmic membrane), and thus conserves the redox energy in a proton gradient (By similarity)	nuoE	-	1.6.5.3,1.6.99.3	ko:K00334,ko:K03943	ko00190,ko01100,ko04714,ko04723,ko04932,ko05010,ko05012,ko05016,map00190,map01100,map04714,map04723,map04932,map05010,map05012,map05016	M00143,M00144	R11945	RC00061	ko00000,ko00001,ko00002,ko01000	3.D.1,3.D.1.6	-	-	2Fe-2S_thioredx
IRD2MM_01105	86106.I862_06135	1.15e-239	664.0	COG0649@1|root,COG0649@2|Bacteria,1MVIN@1224|Proteobacteria,2TQZ0@28211|Alphaproteobacteria,47ET3@766|Rickettsiales	766|Rickettsiales	C	NDH-1 shuttles electrons from NADH, via FMN and iron- sulfur (Fe-S) centers, to quinones in the respiratory chain. The immediate electron acceptor for the enzyme in this species is believed to be ubiquinone. Couples the redox reaction to proton translocation (for every two electrons transferred, four hydrogen ions are translocated across the cytoplasmic membrane), and thus conserves the redox ene…	nuoD	-	1.6.5.3	ko:K00333	ko00190,ko01100,map00190,map01100	M00144	R11945	RC00061	ko00000,ko00001,ko00002,ko01000	3.D.1	-	-	Complex1_49kDa
IRD2MM_01110	1282876.BAOK01000001_gene2231	1.92e-68	226.0	COG1007@1|root,COG1007@2|Bacteria,1MV56@1224|Proteobacteria,2TQMX@28211|Alphaproteobacteria,4BPBD@82117|unclassified Alphaproteobacteria	28211|Alphaproteobacteria	C	NDH-1 shuttles electrons from NADH, via FMN and iron- sulfur (Fe-S) centers, to quinones in the respiratory chain. The immediate electron acceptor for the enzyme in this species is believed to be ubiquinone. Couples the redox reaction to proton translocation (for every two electrons transferred, four hydrogen ions are translocated across the cytoplasmic membrane), and thus conserves the redox ene…	nuoN	-	1.6.5.3	ko:K00343	ko00190,ko01100,map00190,map01100	M00144	R11945	RC00061	ko00000,ko00001,ko00002,ko01000	3.D.1	-	-	Proton_antipo_M
IRD2MM_01115	394221.Mmar10_1368	7.02e-28	116.0	COG1007@1|root,COG1007@2|Bacteria,1MV56@1224|Proteobacteria,2TQMX@28211|Alphaproteobacteria,43WFH@69657|Hyphomonadaceae	28211|Alphaproteobacteria	C	NDH-1 shuttles electrons from NADH, via FMN and iron- sulfur (Fe-S) centers, to quinones in the respiratory chain. The immediate electron acceptor for the enzyme in this species is believed to be ubiquinone. Couples the redox reaction to proton translocation (for every two electrons transferred, four hydrogen ions are translocated across the cytoplasmic membrane), and thus conserves the redox ene…	nuoN	-	1.6.5.3	ko:K00343	ko00190,ko01100,map00190,map01100	M00144	R11945	RC00061	ko00000,ko00001,ko00002,ko01000	3.D.1	-	-	Proton_antipo_M
IRD2MM_01120	86106.I862_02945	2.2e-197	565.0	COG1008@1|root,COG1008@2|Bacteria,1MV7V@1224|Proteobacteria,2TSNK@28211|Alphaproteobacteria,47EU0@766|Rickettsiales	766|Rickettsiales	C	NDH-1 shuttles electrons from NADH, via FMN and iron- sulfur (Fe-S) centers, to quinones in the respiratory chain. Couples the redox reaction to proton translocation (for every two electrons transferred, four hydrogen ions are translocated across the cytoplasmic membrane), and thus conserves the redox energy in a proton gradient (By similarity)	nuoM	-	1.6.5.3	ko:K00342	ko00190,ko01100,map00190,map01100	M00144	R11945	RC00061	ko00000,ko00001,ko00002,ko01000	3.D.1	-	-	Oxidored_q5_N,Proton_antipo_M
IRD2MM_01125	86106.I862_02950	5.18e-261	738.0	COG1009@1|root,COG1009@2|Bacteria,1MW2M@1224|Proteobacteria,2TQSS@28211|Alphaproteobacteria,47EU1@766|Rickettsiales	766|Rickettsiales	C	NADH ubiquinone oxidoreductase subunit 5 (chain L) Multisubunit Na H antiporter, MnhA	nuoL	-	1.6.5.3	ko:K00341	ko00190,ko01100,map00190,map01100	M00144	R11945	RC00061	ko00000,ko00001,ko00002,ko01000	3.D.1	-	-	NADH5_C,Proton_antipo_M,Proton_antipo_N
IRD2MM_01130	391616.OA238_c28560	4.19e-36	125.0	COG0713@1|root,COG0713@2|Bacteria,1RH0S@1224|Proteobacteria,2U93P@28211|Alphaproteobacteria	28211|Alphaproteobacteria	C	NDH-1 shuttles electrons from NADH, via FMN and iron- sulfur (Fe-S) centers, to quinones in the respiratory chain. The immediate electron acceptor for the enzyme in this species is believed to be ubiquinone. Couples the redox reaction to proton translocation (for every two electrons transferred, four hydrogen ions are translocated across the cytoplasmic membrane), and thus conserves the redox ene…	nuoK	GO:0003674,GO:0003824,GO:0003954,GO:0008150,GO:0008152,GO:0016491,GO:0016651,GO:0016655,GO:0050136,GO:0055114	1.6.5.3	ko:K00340	ko00190,ko01100,map00190,map01100	M00144	R11945	RC00061	ko00000,ko00001,ko00002,ko01000	3.D.1	-	-	Oxidored_q2
IRD2MM_01135	86106.I862_02960	2.68e-60	194.0	COG0839@1|root,COG0839@2|Bacteria,1MWJV@1224|Proteobacteria,2TRB2@28211|Alphaproteobacteria,47FDH@766|Rickettsiales	766|Rickettsiales	C	Belongs to the complex I subunit 6 family	nuoJ	GO:0005575,GO:0005623,GO:0005886,GO:0016020,GO:0044464,GO:0071944	1.6.5.3	ko:K00339	ko00190,ko01100,map00190,map01100	M00144	R11945	RC00061	ko00000,ko00001,ko00002,ko01000	3.D.1	-	-	Oxidored_q3
IRD2MM_01140	1453501.JELR01000001_gene2490	5.65e-21	106.0	COG0741@1|root,COG0741@2|Bacteria,1MV3F@1224|Proteobacteria,1RMS8@1236|Gammaproteobacteria,4657M@72275|Alteromonadaceae	1236|Gammaproteobacteria	M	COG0741 Soluble lytic murein transglycosylase and related regulatory proteins (some contain LysM invasin domains)	slt	GO:0000270,GO:0003674,GO:0003824,GO:0005575,GO:0005618,GO:0005623,GO:0006022,GO:0006026,GO:0006027,GO:0006807,GO:0008150,GO:0008152,GO:0008932,GO:0008933,GO:0009056,GO:0009057,GO:0009253,GO:0009274,GO:0016740,GO:0016757,GO:0030203,GO:0030288,GO:0030312,GO:0030313,GO:0031975,GO:0042597,GO:0043170,GO:0044464,GO:0061783,GO:0071704,GO:0071944,GO:1901135,GO:1901136,GO:1901564,GO:1901565,GO:1901575	-	ko:K08309	-	-	-	-	ko00000,ko01000,ko01011	-	GH23	iETEC_1333.ETEC_4747,iPC815.YPO0452	SLT,SLT_L
IRD2MM_01145	86106.I862_06750	8.29e-89	275.0	COG0382@1|root,COG0382@2|Bacteria,1MV4Q@1224|Proteobacteria,2TT3I@28211|Alphaproteobacteria,47FA7@766|Rickettsiales	766|Rickettsiales	H	Catalyzes the prenylation of para-hydroxybenzoate (PHB) with an all-trans polyprenyl group. Mediates the second step in the final reaction sequence of ubiquinone-8 (UQ-8) biosynthesis, which is the condensation of the polyisoprenoid side chain with PHB, generating the first membrane-bound Q intermediate 3- octaprenyl-4-hydroxybenzoate	ubiA	-	2.5.1.39	ko:K03179,ko:K06125	ko00130,ko01100,ko01110,map00130,map01100,map01110	M00117,M00128	R05000,R05615,R05616,R07273	RC00209,RC02895	ko00000,ko00001,ko00002,ko01000,ko01006	-	-	-	UbiA
IRD2MM_01150	86106.I862_06755	2.13e-86	260.0	COG0852@1|root,COG0852@2|Bacteria,1MX4B@1224|Proteobacteria,2TSMT@28211|Alphaproteobacteria,47FCH@766|Rickettsiales	766|Rickettsiales	C	NDH-1 shuttles electrons from NADH, via FMN and iron- sulfur (Fe-S) centers, to quinones in the respiratory chain. The immediate electron acceptor for the enzyme in this species is believed to be ubiquinone. Couples the redox reaction to proton translocation (for every two electrons transferred, four hydrogen ions are translocated across the cytoplasmic membrane), and thus conserves the redox ene…	nuoC	-	1.6.5.3	ko:K00332	ko00190,ko01100,map00190,map01100	M00144	R11945	RC00061	ko00000,ko00001,ko00002,ko01000	3.D.1	-	-	Complex1_30kDa
IRD2MM_01170	1424334.W822_22445	1.3e-61	197.0	COG0132@1|root,COG0132@2|Bacteria,1RDRK@1224|Proteobacteria,2VXK4@28216|Betaproteobacteria,3T4D4@506|Alcaligenaceae	28216|Betaproteobacteria	H	Catalyzes a mechanistically unusual reaction, the ATP- dependent insertion of CO2 between the N7 and N8 nitrogen atoms of 7,8-diaminopelargonic acid (DAPA) to form an ureido ring	bioD	-	2.1.1.197,6.3.3.3	ko:K01935,ko:K02169	ko00780,ko01100,map00780,map01100	M00123,M00572,M00573,M00577	R03182,R09543	RC00003,RC00460,RC00868	ko00000,ko00001,ko00002,ko01000	-	-	-	AAA_26,Methyltransf_25
IRD2MM_01185	434131.NRI_0585	1.08e-130	387.0	COG0156@1|root,COG0156@2|Bacteria,1MVVH@1224|Proteobacteria,2TTAK@28211|Alphaproteobacteria,47EWX@766|Rickettsiales	766|Rickettsiales	E	Cys/Met metabolism PLP-dependent enzyme	bioF	-	2.3.1.47	ko:K00652	ko00780,ko01100,map00780,map01100	M00123,M00573,M00577	R03210,R10124	RC00004,RC00039,RC02725	ko00000,ko00001,ko00002,ko01000,ko01007	-	-	-	Aminotran_1_2
IRD2MM_01190	1231626.CAHE_0559	1.11e-161	460.0	COG0502@1|root,COG0502@2|Bacteria,4NEMA@976|Bacteroidetes,47K22@768503|Cytophagia	976|Bacteroidetes	H	Catalyzes the conversion of dethiobiotin (DTB) to biotin by the insertion of a sulfur atom into dethiobiotin via a radical- based mechanism	bioB	-	2.8.1.6	ko:K01012	ko00780,ko01100,map00780,map01100	M00123,M00573,M00577	R01078	RC00441	ko00000,ko00001,ko00002,ko01000	-	-	-	BATS,Radical_SAM
IRD2MM_01195	86106.I862_04610	6.85e-61	195.0	COG1544@1|root,COG1544@2|Bacteria,1MZHW@1224|Proteobacteria,2TV3J@28211|Alphaproteobacteria,47FH6@766|Rickettsiales	766|Rickettsiales	J	Sigma 54 modulation/S30EA ribosomal protein C terminus	yhbH	-	-	-	-	-	-	-	-	-	-	-	Ribosom_S30AE_C,Ribosomal_S30AE
IRD2MM_01200	86106.I862_03875	3.82e-87	261.0	COG0231@1|root,COG0231@2|Bacteria,1MW2J@1224|Proteobacteria,2TUWE@28211|Alphaproteobacteria,47F73@766|Rickettsiales	766|Rickettsiales	J	Involved in peptide bond synthesis. Stimulates efficient translation and peptide-bond synthesis on native or reconstituted 70S ribosomes in vitro. Probably functions indirectly by altering the affinity of the ribosome for aminoacyl-tRNA, thus increasing their reactivity as acceptors for peptidyl transferase	efp	-	-	ko:K02356	-	-	-	-	ko00000,ko03012	-	-	-	EFP,EFP_N,Elong-fact-P_C
IRD2MM_01205	1121123.AUAO01000003_gene2466	3.07e-16	73.2	COG0271@1|root,COG0271@2|Bacteria,1R3MM@1224|Proteobacteria,2UBUW@28211|Alphaproteobacteria,2KHBP@204458|Caulobacterales	204458|Caulobacterales	T	Belongs to the BolA IbaG family	-	-	-	-	-	-	-	-	-	-	-	-	BolA
IRD2MM_01210	1528098.NOVO_06975	1.45e-45	149.0	COG0278@1|root,COG0278@2|Bacteria,1MZ4V@1224|Proteobacteria,2U9QB@28211|Alphaproteobacteria,47FGK@766|Rickettsiales	766|Rickettsiales	C	Belongs to the glutaredoxin family. Monothiol subfamily	grxC2	-	-	ko:K07390	-	-	-	-	ko00000,ko03029,ko03110	-	-	-	Glutaredoxin
IRD2MM_01225	86106.I862_03720	5.32e-134	385.0	COG0479@1|root,COG0479@2|Bacteria,1MVHS@1224|Proteobacteria,2TQYF@28211|Alphaproteobacteria,47EX7@766|Rickettsiales	766|Rickettsiales	C	Belongs to the succinate dehydrogenase fumarate reductase iron-sulfur protein family	sdhB	-	1.3.5.1,1.3.5.4	ko:K00240	ko00020,ko00190,ko00650,ko00720,ko01100,ko01110,ko01120,ko01130,ko01200,map00020,map00190,map00650,map00720,map01100,map01110,map01120,map01130,map01200	M00009,M00011,M00149,M00173,M00374,M00376	R02164	RC00045	ko00000,ko00001,ko00002,ko01000	-	-	-	Fer2_3,Fer4_10,Fer4_17,Fer4_8
IRD2MM_01230	86106.I862_03340	9.75e-59	185.0	COG1734@1|root,COG1734@2|Bacteria,1RD08@1224|Proteobacteria,2U74V@28211|Alphaproteobacteria,47FBY@766|Rickettsiales	766|Rickettsiales	T	Transcription factor that acts by binding directly to the RNA polymerase (RNAP). Required for negative regulation of rRNA expression and positive regulation of several amino acid biosynthesis promoters	dksA	-	-	ko:K06204	ko02026,map02026	-	-	-	ko00000,ko00001,ko03000,ko03009,ko03021	-	-	-	zf-dskA_traR
IRD2MM_01235	86106.I862_02445	3.08e-74	229.0	COG0353@1|root,COG0353@2|Bacteria,1MV9Q@1224|Proteobacteria,2TRZM@28211|Alphaproteobacteria,47F94@766|Rickettsiales	766|Rickettsiales	L	May play a role in DNA repair. It seems to be involved in an RecBC-independent recombinational process of DNA repair. It may act with RecF and RecO	recR	-	-	ko:K06187	ko03440,map03440	-	-	-	ko00000,ko00001,ko03400	-	-	-	RecR,Toprim_4
IRD2MM_01240	1458427.BAWN01000034_gene1940	2.39e-12	73.9	COG1749@1|root,COG1749@2|Bacteria,1MU5J@1224|Proteobacteria,2VIV1@28216|Betaproteobacteria,4AATG@80864|Comamonadaceae	28216|Betaproteobacteria	N	Flagellar basal body rod protein	flgE	-	-	ko:K02390	ko02040,map02040	-	-	-	ko00000,ko00001,ko02035	-	-	-	FlaE,Flg_bb_rod,Flg_bbr_C
IRD2MM_01245	1232683.ADIMK_1572	2.97e-46	162.0	COG4786@1|root,COG4786@2|Bacteria,1MVMA@1224|Proteobacteria,1RMJ2@1236|Gammaproteobacteria,4647R@72275|Alteromonadaceae	1236|Gammaproteobacteria	N	Belongs to the flagella basal body rod proteins family	flgG	-	-	ko:K02392	ko02040,map02040	-	-	-	ko00000,ko00001,ko02035	-	-	-	Flg_bb_rod,Flg_bbr_C
IRD2MM_01250	536019.Mesop_2009	2.91e-10	65.1	COG1261@1|root,COG1261@2|Bacteria,1MZIR@1224|Proteobacteria,2TTEA@28211|Alphaproteobacteria,43KKW@69277|Phyllobacteriaceae	28211|Alphaproteobacteria	N	Involved in the assembly process of the P-ring formation. It may associate with FlgF on the rod constituting a structure essential for the P-ring assembly or may act as a modulator protein for the P-ring assembly	-	-	-	ko:K02386	ko02040,map02040	-	-	-	ko00000,ko00001,ko02035	-	-	-	ChapFlgA
IRD2MM_01255	86106.I862_04880	1.17e-88	270.0	COG2063@1|root,COG2063@2|Bacteria,1RDEY@1224|Proteobacteria,2TRHN@28211|Alphaproteobacteria,47FDY@766|Rickettsiales	766|Rickettsiales	N	Assembles around the rod to form the L-ring and probably protects the motor basal body from shearing forces during rotation	flgH	-	-	ko:K02393	ko02040,map02040	-	-	-	ko00000,ko00001,ko02035	-	-	-	FlgH
IRD2MM_01265	244582.JQAK01000004_gene152	2.17e-147	433.0	COG1115@1|root,COG1115@2|Bacteria,1MUI3@1224|Proteobacteria,2TQVA@28211|Alphaproteobacteria,47GE0@766|Rickettsiales	766|Rickettsiales	U	Sodium:alanine symporter family	-	-	-	ko:K03310	-	-	-	-	ko00000	2.A.25	-	-	Na_Ala_symp
IRD2MM_01270	859653.HIMB5_00012770	5.79e-294	822.0	COG0441@1|root,COG0441@2|Bacteria,1MUP2@1224|Proteobacteria,2TQWI@28211|Alphaproteobacteria,4BPFD@82117|unclassified Alphaproteobacteria	28211|Alphaproteobacteria	J	Catalyzes the attachment of threonine to tRNA(Thr) in a two-step reaction L-threonine is first activated by ATP to form Thr-AMP and then transferred to the acceptor end of tRNA(Thr)	thrS	-	6.1.1.3	ko:K01868	ko00970,map00970	M00359,M00360	R03663	RC00055,RC00523	ko00000,ko00001,ko00002,ko01000,ko01007,ko03016	-	-	-	HGTP_anticodon,TGS,tRNA-synt_2b,tRNA_SAD
IRD2MM_01275	985867.AEWF01000004_gene345	6.61e-52	168.0	COG0290@1|root,COG0290@2|Bacteria,1RDD2@1224|Proteobacteria,2U58Z@28211|Alphaproteobacteria,47FDB@766|Rickettsiales	766|Rickettsiales	J	IF-3 binds to the 30S ribosomal subunit and shifts the equilibrum between 70S ribosomes and their 50S and 30S subunits in favor of the free subunits, thus enhancing the availability of 30S subunits on which protein synthesis initiation begins	infC	-	-	ko:K02520	-	-	-	-	ko00000,ko03012,ko03029	-	-	-	IF3_C,IF3_N
IRD2MM_01280	102232.GLO73106DRAFT_00033430	1.85e-13	67.8	COG2931@1|root,COG2931@2|Bacteria,1G2GC@1117|Cyanobacteria	1117|Cyanobacteria	Q	FG-GAP repeat	-	-	-	-	-	-	-	-	-	-	-	-	FG-GAP
IRD2MM_01285	102232.GLO73106DRAFT_00036600	1.11e-10	61.2	COG2931@1|root,COG2931@2|Bacteria	2|Bacteria	Q	calcium- and calmodulin-responsive adenylate cyclase activity	-	-	-	-	-	-	-	-	-	-	-	-	Calx-beta,DUF5122,FG-GAP,HemolysinCabind
IRD2MM_01295	1207063.P24_17543	5.07e-143	415.0	COG0536@1|root,COG0536@2|Bacteria,1MUGZ@1224|Proteobacteria,2TR5I@28211|Alphaproteobacteria,2JQWN@204441|Rhodospirillales	204441|Rhodospirillales	S	An essential GTPase which binds GTP, GDP and possibly (p)ppGpp with moderate affinity, with high nucleotide exchange rates and a fairly low GTP hydrolysis rate. Plays a role in control of the cell cycle, stress response, ribosome biogenesis and in those bacteria that undergo differentiation, in morphogenesis control	obg	-	-	ko:K03979	-	-	-	-	ko00000,ko01000,ko03009	-	-	-	GTP1_OBG,MMR_HSR1
IRD2MM_01305	86106.I862_03610	0.0	1176.0	COG0493@1|root,COG0543@1|root,COG0493@2|Bacteria,COG0543@2|Bacteria,1QVTW@1224|Proteobacteria,2TWJK@28211|Alphaproteobacteria,47EUW@766|Rickettsiales	766|Rickettsiales	CEH	COG0493 NADPH-dependent glutamate synthase beta chain and related oxidoreductases	gltD	-	-	-	-	-	-	-	-	-	-	-	Fer4_20,Pyr_redox_2
IRD2MM_01315	205920.ECH_1111	1.22e-98	299.0	COG0552@1|root,COG0552@2|Bacteria,1MUDU@1224|Proteobacteria,2TS0M@28211|Alphaproteobacteria,47ETT@766|Rickettsiales	766|Rickettsiales	U	Involved in targeting and insertion of nascent membrane proteins into the cytoplasmic membrane. Acts as a receptor for the complex formed by the signal recognition particle (SRP) and the ribosome-nascent chain (RNC). Interaction with SRP-RNC leads to the transfer of the RNC complex to the Sec translocase for insertion into the membrane, the hydrolysis of GTP by both Ffh and FtsY, and the dissocia…	ftsY	-	-	ko:K03110	ko02024,ko03060,ko03070,map02024,map03060,map03070	M00335	-	-	ko00000,ko00001,ko00002,ko02044	3.A.5.1,3.A.5.2,3.A.5.7	-	-	SRP54,SRP54_N
IRD2MM_01330	86106.I862_02835	1.08e-13	68.2	COG5346@1|root,COG5346@2|Bacteria	2|Bacteria	S	Predicted membrane protein (DUF2335)	-	-	-	-	-	-	-	-	-	-	-	-	DUF2335
IRD2MM_01370	1205681.CALW02000061_gene1771	1.58e-136	414.0	COG0171@1|root,COG0388@1|root,COG0171@2|Bacteria,COG0388@2|Bacteria,1MU9U@1224|Proteobacteria,2TRAU@28211|Alphaproteobacteria,48TGT@772|Bartonellaceae	28211|Alphaproteobacteria	H	Catalyzes the ATP-dependent amidation of deamido-NAD to form NAD. Uses L-glutamine as a nitrogen source	nadE	GO:0003674,GO:0003824,GO:0005575,GO:0005622,GO:0005623,GO:0005737,GO:0006139,GO:0006725,GO:0006732,GO:0006733,GO:0006753,GO:0006793,GO:0006796,GO:0006807,GO:0008150,GO:0008152,GO:0008795,GO:0009058,GO:0009108,GO:0009117,GO:0009165,GO:0009435,GO:0009987,GO:0016874,GO:0016879,GO:0016880,GO:0018130,GO:0019359,GO:0019362,GO:0019363,GO:0019438,GO:0019637,GO:0019674,GO:0034641,GO:0034654,GO:0044237,GO:…	6.3.1.5,6.3.5.1	ko:K01916,ko:K01950	ko00760,ko01100,map00760,map01100	M00115	R00189,R00257	RC00010,RC00100	ko00000,ko00001,ko00002,ko01000	-	-	-	CN_hydrolase,NAD_synthase
IRD2MM_01375	10228.TriadP34996	8.87e-130	375.0	COG0024@1|root,KOG2738@2759|Eukaryota	2759|Eukaryota	E	metalloexopeptidase activity	-	-	-	-	-	-	-	-	-	-	-	-	Creatinase_N,Peptidase_M24
IRD2MM_01380	570967.JMLV01000008_gene1295	1.57e-48	165.0	COG5590@1|root,COG5590@2|Bacteria,1MW25@1224|Proteobacteria,2U9ST@28211|Alphaproteobacteria,2JSMS@204441|Rhodospirillales	204441|Rhodospirillales	S	COQ9	-	-	-	ko:K18587	-	-	-	-	ko00000	-	-	-	COQ9
IRD2MM_01385	582899.Hden_2880	8.87e-12	67.8	COG5389@1|root,COG5389@2|Bacteria,1Q4X3@1224|Proteobacteria,2V6K5@28211|Alphaproteobacteria,3N7GG@45401|Hyphomicrobiaceae	28211|Alphaproteobacteria	S	Protein of unknown function (DUF721)	-	-	-	-	-	-	-	-	-	-	-	-	DUF721
IRD2MM_01400	714943.Mucpa_2478	1.47e-20	93.6	COG3039@1|root,COG3039@2|Bacteria,4NGY9@976|Bacteroidetes,1IU1E@117747|Sphingobacteriia	976|Bacteroidetes	L	PFAM Transposase DDE domain	-	-	-	-	-	-	-	-	-	-	-	-	DDE_Tnp_1_3
IRD2MM_01430	332101.JIBU02000014_gene2386	9e-19	86.3	COG4637@1|root,COG4637@2|Bacteria,1TQ9X@1239|Firmicutes,247NI@186801|Clostridia,36E5J@31979|Clostridiaceae	186801|Clostridia	K	An automated process has identified a potential problem with this gene model	-	-	-	-	-	-	-	-	-	-	-	-	AAA-ATPase_like,HTH_3,PDDEXK_9
IRD2MM_01435	86106.I862_03365	3.97e-236	663.0	COG0143@1|root,COG0143@2|Bacteria,1MUBY@1224|Proteobacteria,2TQKA@28211|Alphaproteobacteria,47EWE@766|Rickettsiales	766|Rickettsiales	J	Is required not only for elongation of protein synthesis but also for the initiation of all mRNA translation through initiator tRNA(fMet) aminoacylation	metG	-	6.1.1.10	ko:K01874	ko00450,ko00970,map00450,map00970	M00359,M00360	R03659,R04773	RC00055,RC00523	ko00000,ko00001,ko00002,ko01000,ko01007,ko03016	-	-	-	Anticodon_1,tRNA-synt_1g
[truncated: 8,185 more rows]

## Sheet: 1.6 R. helvetica ORF Co-lin
Protein_ID	Length (AA)															Vero cell lines							C9P9 annotation
[truncated: 1,625 more rows]

[truncated: 7 more sheets: 1.7 RickA, 1.8 qPCR fluor, 1.9 Insillico Rh Kraken2Bracken, 1.10 Coverage, 1.11 BUSCO, 1.12 ANI, 1.13 eggNOG -Rh]
